# Supplementary material for: ﻿New nephridiophagid genera (Fungi, Chytridiomycota) in a mallow beetle and an earwig
Source: MycoKeys. 2023 Dec 22;100:245–60. doi: 10.3897/mycokeys.100.111298 (PMC10757303; doi:10.3897/mycokeys.100.111298)
Supplement: XML Treatment for Nephridiochytrium [file mycokeys.100.111298-treatment1.xml]

<!DOCTYPE tp:taxon-treatment
  PUBLIC "-//TaxonX//DTD Taxonomic Treatment Publishing DTD v0 20100105//EN" "tax-treatment-NSO.dtd">
<tp:taxon-treatment xmlns:tp="http://www.plazi.org/taxpub"><tp:treatment-meta><kwd-group><label>Taxon classification</label><kwd>
                <named-content content-type="kingdom">Fungi</named-content>
              </kwd><kwd>
                <named-content content-type="order">Nephridiophagales</named-content>
              </kwd><kwd>
                <named-content content-type="family">Nephridiophagaceae</named-content>
              </kwd></kwd-group><mixed-citation publication-type="journal"><person-group><name><surname>Radek</surname><given-names>Renate</given-names></name><name><surname>Wurzbacher</surname><given-names>Christian</given-names></name><name><surname>Strassert</surname><given-names>Jürgen F. H.</given-names></name></person-group><article-title>﻿New nephridiophagid genera (<tp:taxon-name><tp:taxon-name-part taxon-name-part-type="kingdom">Fungi</tp:taxon-name-part></tp:taxon-name>, <tp:taxon-name><tp:taxon-name-part taxon-name-part-type="phylum" reg="Chytridiomycota">Chytridiomycota</tp:taxon-name-part></tp:taxon-name>) in a mallow beetle and an earwig</article-title><source>MycoKeys</source><day>22</day><month>12</month><year>2023</year><volume>100</volume><fpage>245</fpage><lpage>260</lpage><pub-id pub-id-type="doi">10.3897/mycokeys.100.111298</pub-id></mixed-citation></tp:treatment-meta><tp:nomenclature><label>﻿</label><tp:taxon-name>
              <object-id xmlns:xlink="http://www.w3.org/1999/xlink" content-type="arpha" xlink:type="simple">1A6F5643-A671-57F2-8634-6C17ADC3B76F</object-id>
              <tp:taxon-name-part taxon-name-part-type="genus" reg="Nephridiochytrium">Nephridiochytrium</tp:taxon-name-part>
              <object-id xmlns:xlink="http://www.w3.org/1999/xlink" content-type="mycobank" xlink:type="simple"> 850000</object-id>
            </tp:taxon-name><tp:taxon-authority>Radek &amp; Strassert</tp:taxon-authority><tp:taxon-status xmlns:xlink="http://www.w3.org/1999/xlink" xlink:type="simple">gen. nov.</tp:taxon-status></tp:nomenclature><tp:treatment-sec sec-type="etymology" id="SECID0EKBAG"><title>Etymology.</title><p>“Nephridio” refers to the site of infection, the nephridia, i.e. the insect kidneys (Malpighian tubules) and “chytrium” refers to the fungal assignment within the chytrids: <italic><tp:taxon-name><tp:taxon-name-part taxon-name-part-type="genus" reg="Nephridiochytrium">Nephridiochytrium</tp:taxon-name-part></tp:taxon-name></italic>.</p></tp:treatment-sec><tp:treatment-sec sec-type="diagnosis" id="SECID0EXBAG"><title>Diagnosis.</title><p>Typical life cycle stages and morphology of <tp:taxon-name><tp:taxon-name-part taxon-name-part-type="family">Nephridiophagaceae</tp:taxon-name-part></tp:taxon-name>.</p></tp:treatment-sec></tp:taxon-treatment>
