# Supplementary material for: ﻿New nephridiophagid genera (Fungi, Chytridiomycota) in a mallow beetle and an earwig
Source: MycoKeys. 2023 Dec 22;100:245–60. doi: 10.3897/mycokeys.100.111298 (PMC10757303; doi:10.3897/mycokeys.100.111298)
Supplement: XML Treatment for Nephridiochytrium forficulae [file mycokeys.100.111298-treatment2.xml]

<!DOCTYPE tp:taxon-treatment
  PUBLIC "-//TaxonX//DTD Taxonomic Treatment Publishing DTD v0 20100105//EN" "tax-treatment-NSO.dtd">
<tp:taxon-treatment xmlns:tp="http://www.plazi.org/taxpub"><tp:treatment-meta><kwd-group><label>Taxon classification</label><kwd>
                <named-content content-type="kingdom">Fungi</named-content>
              </kwd><kwd>
                <named-content content-type="order">Nephridiophagales</named-content>
              </kwd><kwd>
                <named-content content-type="family">Nephridiophagaceae</named-content>
              </kwd></kwd-group><mixed-citation publication-type="journal"><person-group><name><surname>Radek</surname><given-names>Renate</given-names></name><name><surname>Wurzbacher</surname><given-names>Christian</given-names></name><name><surname>Strassert</surname><given-names>Jürgen F. H.</given-names></name></person-group><article-title>﻿New nephridiophagid genera (<tp:taxon-name><tp:taxon-name-part taxon-name-part-type="kingdom">Fungi</tp:taxon-name-part></tp:taxon-name>, <tp:taxon-name><tp:taxon-name-part taxon-name-part-type="phylum" reg="Chytridiomycota">Chytridiomycota</tp:taxon-name-part></tp:taxon-name>) in a mallow beetle and an earwig</article-title><source>MycoKeys</source><day>22</day><month>12</month><year>2023</year><volume>100</volume><fpage>245</fpage><lpage>260</lpage><pub-id pub-id-type="doi">10.3897/mycokeys.100.111298</pub-id></mixed-citation></tp:treatment-meta><tp:nomenclature><label>﻿</label><tp:taxon-name>
              <object-id xmlns:xlink="http://www.w3.org/1999/xlink" content-type="arpha" xlink:type="simple">BE0EE660-A127-5F33-B8A1-41784C5A1EF2</object-id>
              <tp:taxon-name-part taxon-name-part-type="genus" reg="Nephridiochytrium">Nephridiochytrium</tp:taxon-name-part>
              <tp:taxon-name-part taxon-name-part-type="species" reg="forficulae">forficulae</tp:taxon-name-part>
              <object-id xmlns:xlink="http://www.w3.org/1999/xlink" content-type="mycobank" xlink:type="simple"> 850001</object-id>
            </tp:taxon-name><tp:taxon-authority>Radek &amp; Strassert</tp:taxon-authority><tp:taxon-status xmlns:xlink="http://www.w3.org/1999/xlink" xlink:type="simple">sp. nov.</tp:taxon-status></tp:nomenclature><tp:treatment-sec sec-type="etymology" id="SECID0ELDAG"><title>Etymology.</title><p>“forficulae” refers to the host, an earwig of the genus <italic><tp:taxon-name><tp:taxon-name-part taxon-name-part-type="genus" reg="Forficula">Forficula</tp:taxon-name-part></tp:taxon-name></italic>.</p></tp:treatment-sec><tp:treatment-sec sec-type="diagnosis" id="SECID0EYDAG"><title>Diagnosis.</title><p>Oval, flattened spores measuring 5.8–6.9 (mean 6.3) × 2.9–3.5 (mean 3.2) μm; 13–37 (mean 19) spores per sporogenic plasmodium; central capped spore-opening at one side of mature spores. Oligo- and multinucleated vegetative plasmodia.</p></tp:treatment-sec><tp:treatment-sec sec-type="Type host" id="SECID0E4DAG"><title>Type host.</title><p><italic><tp:taxon-name><tp:taxon-name-part taxon-name-part-type="genus" reg="Forficula">Forficula</tp:taxon-name-part><tp:taxon-name-part taxon-name-part-type="species" reg="auricularia">auricularia</tp:taxon-name-part></tp:taxon-name></italic> Linnaeus 1758 (<tp:taxon-name><tp:taxon-name-part taxon-name-part-type="order">Dermaptera</tp:taxon-name-part></tp:taxon-name>, <tp:taxon-name><tp:taxon-name-part taxon-name-part-type="family">Forficulidae</tp:taxon-name-part></tp:taxon-name>). COII gene accession number <ext-link xmlns:xlink="http://www.w3.org/1999/xlink" xlink:href="MN528021" ext-link-type="gen" xlink:type="simple">MN528021</ext-link>.</p></tp:treatment-sec><tp:treatment-sec sec-type="Type host locality" id="SECID0E4EAG"><title>Type host locality.</title><p>Tours, France.</p></tp:treatment-sec><tp:treatment-sec sec-type="Syntype" id="SECID0ECFAG"><title>Syntype.</title><p>Cells in Fig. <xref ref-type="fig" rid="F1">1</xref>.</p></tp:treatment-sec><tp:treatment-sec sec-type="Gene sequence" id="SECID0EMFAG"><title>Gene sequence.</title><p>rDNA operon acc. no. <ext-link xmlns:xlink="http://www.w3.org/1999/xlink" xlink:href="MW018149" ext-link-type="gen" xlink:type="simple">MW018149</ext-link>.</p></tp:treatment-sec><tp:treatment-sec><!--Section generated to contain objects referenced in tp:taxon-treatment.--><fig id="F1" position="float" orientation="portrait"><object-id xmlns:xlink="http://www.w3.org/1999/xlink" content-type="doi" xlink:type="simple">10.3897/mycokeys.100.111298.figure1</object-id><object-id xmlns:xlink="http://www.w3.org/1999/xlink" content-type="arpha" xlink:type="simple">1338A0EA-24A8-5043-B261-3FD0E524F663</object-id><label>Figure 1.</label><caption><p>Nephridiophagid (<italic><tp:taxon-name><tp:taxon-name-part taxon-name-part-type="genus" reg="Nephridiochytrium">Nephridiochytrium</tp:taxon-name-part><tp:taxon-name-part taxon-name-part-type="species" reg="forficulae">forficulae</tp:taxon-name-part></tp:taxon-name></italic>) from <italic><tp:taxon-name><tp:taxon-name-part taxon-name-part-type="genus" reg="Forficula">Forficula</tp:taxon-name-part><tp:taxon-name-part taxon-name-part-type="species" reg="auricularia">auricularia</tp:taxon-name-part></tp:taxon-name></italic><bold>A–D</bold> differential interference microscopy (DIC) <bold>E, F</bold> Giemsa staining <bold>G, H</bold> scanning electron microscopy (<abbrev xmlns:xlink="http://www.w3.org/1999/xlink" xlink:title="scanning electron microscopy" id="ABBRID0EODAE" xlink:type="simple">SEM</abbrev>) <bold>I–M</bold> transmission electron microscopy (<abbrev xmlns:xlink="http://www.w3.org/1999/xlink" xlink:title="transmission electron microscopy" id="ABBRID0EUDAE" xlink:type="simple">TEM</abbrev>) <bold>A</bold> Malpighian tubule filled with vegetative plasmodia (vp), young sporogenic plasmodia (ysp) and mature sporogenic plasmodia (msp) <bold>B</bold> young spores have a thin, yet transparent spore wall and a nucleus positioned near a cell pole or centrally <bold>C</bold> left plasmodium with large mature spores, right plasmodium with smaller, younger spores. Arrow points to plasma membrane <bold>D</bold> single mature spores <bold>E</bold> Giemsa staining reveals residual nuclei (arrows) of the plasmodium between mature spores <bold>F</bold> vegetative plasmodium with stained nuclei. s = spores <bold>G, H</bold> flattened oval spores with rim and a central spore opening on one side (<bold>G</bold>) <bold>I</bold> ultrathin section through a Malpighian tubule infected with different stages: small, uninucleate merozoites (m), vegetative plasmodia with several nuclei, sporogenic plasmodia (sp) and mature spores. n = nucleus. The epithelium of the Malpighian tubule (M) contains concretions (cr) <bold>J</bold> young sporogenic plasmodium containing young spores with a thin spore-wall (sw), one nucleus, endoplasmic reticulum (er) and mitochondria (mi) <bold>K</bold> part of a mature sporogenic plasmodium with a residual nucleus and two mature spores with a centrally located nucleus and a thick spore-wall <bold>L</bold> cross-section of a mature spore in the degenerating plasmodial cytoplasm. The spore wall consists of five layers (1–5). ve = vesicles <bold>M</bold> mature spore in longitudinal section showing the thin-walled cap of the spore opening (so). Scale bars: 50 µm (<bold>A</bold>); 10 µm (<bold>B–F, I</bold>); 5 µm (<bold>G, H, J</bold>); 2 µm (<bold>K</bold>); 1 µm (<bold>L, M</bold>).</p></caption><graphic xmlns:xlink="http://www.w3.org/1999/xlink" xlink:href="mycokeys-100-245-g001.jpg" position="float" orientation="portrait" xlink:type="simple" id="oo_956739.jpg"><uri content-type="original_file" xlink:type="simple">https://binary.pensoft.net/fig/956739</uri></graphic></fig></tp:treatment-sec></tp:taxon-treatment>
