# Supplementary material for: ﻿New nephridiophagid genera (Fungi, Chytridiomycota) in a mallow beetle and an earwig
Source: MycoKeys. 2023 Dec 22;100:245–60. doi: 10.3897/mycokeys.100.111298 (PMC10757303; doi:10.3897/mycokeys.100.111298)
Supplement: XML Treatment for Malpighivinco podagricae [file mycokeys.100.111298-treatment4.xml]

<!DOCTYPE tp:taxon-treatment
  PUBLIC "-//TaxonX//DTD Taxonomic Treatment Publishing DTD v0 20100105//EN" "tax-treatment-NSO.dtd">
<tp:taxon-treatment xmlns:tp="http://www.plazi.org/taxpub"><tp:treatment-meta><kwd-group><label>Taxon classification</label><kwd>
                <named-content content-type="kingdom">Fungi</named-content>
              </kwd><kwd>
                <named-content content-type="order">Nephridiophagales</named-content>
              </kwd><kwd>
                <named-content content-type="family">Nephridiophagaceae</named-content>
              </kwd></kwd-group><mixed-citation publication-type="journal"><person-group><name><surname>Radek</surname><given-names>Renate</given-names></name><name><surname>Wurzbacher</surname><given-names>Christian</given-names></name><name><surname>Strassert</surname><given-names>Jürgen F. H.</given-names></name></person-group><article-title>﻿New nephridiophagid genera (<tp:taxon-name><tp:taxon-name-part taxon-name-part-type="kingdom">Fungi</tp:taxon-name-part></tp:taxon-name>, <tp:taxon-name><tp:taxon-name-part taxon-name-part-type="phylum" reg="Chytridiomycota">Chytridiomycota</tp:taxon-name-part></tp:taxon-name>) in a mallow beetle and an earwig</article-title><source>MycoKeys</source><day>22</day><month>12</month><year>2023</year><volume>100</volume><fpage>245</fpage><lpage>260</lpage><pub-id pub-id-type="doi">10.3897/mycokeys.100.111298</pub-id></mixed-citation></tp:treatment-meta><tp:nomenclature><label>﻿</label><tp:taxon-name>
              <object-id xmlns:xlink="http://www.w3.org/1999/xlink" content-type="arpha" xlink:type="simple">9839F90C-5830-512F-9636-3BD149B8A39A</object-id>
              <tp:taxon-name-part taxon-name-part-type="genus" reg="Malpighivinco">Malpighivinco</tp:taxon-name-part>
              <tp:taxon-name-part taxon-name-part-type="species" reg="podagricae">podagricae</tp:taxon-name-part>
              <object-id xmlns:xlink="http://www.w3.org/1999/xlink" content-type="mycobank" xlink:type="simple"> 850003</object-id>
            </tp:taxon-name><tp:taxon-authority>Radek &amp; Strassert</tp:taxon-authority><tp:taxon-status xmlns:xlink="http://www.w3.org/1999/xlink" xlink:type="simple">sp. nov.</tp:taxon-status></tp:nomenclature><tp:treatment-sec sec-type="etymology" id="SECID0E4IAG"><title>Etymology.</title><p>“podagricae” refers to the host, a mallow beetle of the genus <italic><tp:taxon-name><tp:taxon-name-part taxon-name-part-type="genus" reg="Podagrica">Podagrica</tp:taxon-name-part></tp:taxon-name></italic>.</p></tp:treatment-sec><tp:treatment-sec sec-type="diagnosis" id="SECID0EKJAG"><title>Diagnosis.</title><p>Oval, flattened spores measuring 3.6–4.7 (mean 4.2) × 2.1–2.5 (mean 2.3) µm; 7–36 (mean 21.5) spores per sporogenic plasmodium; central capped spore-opening at one side of mature spores. Oligo- and multinucleated vegetative plasmodia.</p></tp:treatment-sec><tp:treatment-sec sec-type="Type host" id="SECID0EPJAG"><title>Type host.</title><p>The mallow beetle <italic><tp:taxon-name><tp:taxon-name-part taxon-name-part-type="genus" reg="Podagrica">Podagrica</tp:taxon-name-part><tp:taxon-name-part taxon-name-part-type="species" reg="malvae">malvae</tp:taxon-name-part></tp:taxon-name></italic> (Illiger 1807).</p></tp:treatment-sec><tp:treatment-sec sec-type="Type host locality" id="SECID0EAKAG"><title>Type host locality.</title><p>Sicily, Italy.</p></tp:treatment-sec><tp:treatment-sec sec-type="Syntype" id="SECID0EFKAG"><title>Syntype.</title><p>Cells in Fig. <xref ref-type="fig" rid="F2">2</xref>.</p></tp:treatment-sec><tp:treatment-sec sec-type="Gene sequence" id="SECID0EPKAG"><title>Gene sequence.</title><p>rDNA operon acc. no. <ext-link xmlns:xlink="http://www.w3.org/1999/xlink" xlink:href="OR450019" ext-link-type="gen" xlink:type="simple">OR450019</ext-link> and <ext-link xmlns:xlink="http://www.w3.org/1999/xlink" xlink:href="OR450020" ext-link-type="gen" xlink:type="simple">OR450020</ext-link>.</p></tp:treatment-sec><tp:treatment-sec><!--Section generated to contain objects referenced in tp:taxon-treatment.--><fig id="F2" position="float" orientation="portrait"><object-id xmlns:xlink="http://www.w3.org/1999/xlink" content-type="doi" xlink:type="simple">10.3897/mycokeys.100.111298.figure2</object-id><object-id xmlns:xlink="http://www.w3.org/1999/xlink" content-type="arpha" xlink:type="simple">905FC84C-4859-5301-AC55-9C7D739330FA</object-id><label>Figure 2.</label><caption><p>Nephridiophagid (<italic><tp:taxon-name><tp:taxon-name-part taxon-name-part-type="genus" reg="Malpighivinco">Malpighivinco</tp:taxon-name-part><tp:taxon-name-part taxon-name-part-type="species" reg="podagricae">podagricae</tp:taxon-name-part></tp:taxon-name></italic>) from <italic><tp:taxon-name><tp:taxon-name-part taxon-name-part-type="genus" reg="Podagrica">Podagrica</tp:taxon-name-part><tp:taxon-name-part taxon-name-part-type="species" reg="malvae">malvae</tp:taxon-name-part></tp:taxon-name></italic><bold>A–C</bold> differential interference microscopy (DIC) <bold>D–H</bold> Giemsa staining <bold>I, J</bold> scanning electron microscopy (<abbrev xmlns:xlink="http://www.w3.org/1999/xlink" xlink:title="scanning electron microscopy" id="ABBRID0ESIAE" xlink:type="simple">SEM</abbrev>) <bold>K–O</bold> transmission electron microscopy (<abbrev xmlns:xlink="http://www.w3.org/1999/xlink" xlink:title="transmission electron microscopy" id="ABBRID0EYIAE" xlink:type="simple">TEM</abbrev>) <bold>A</bold> fresh squash preparation of infected Malpighian tubules with young sporogenic plasmodia (ysp) and mature sporogenic plasmodia (msp) inside and outside the tubules <bold>B</bold> nuclei of vegetative plasmodia (vp) and young spores in sporogenic plasmodia have less contrast than mature spores <bold>C</bold> mature spores <bold>D, E</bold> vegetative plasmodia with few (<bold>D</bold>) or many (<bold>E</bold>) nuclei <bold>F</bold> young sporogenic plasmodium with small vegetative nuclei (vn) and larger sporogenic nuclei (sn) <bold>G</bold> the nuclei of thin-walled young spores are stained <bold>H</bold> in mature sporogenic plasmodia, only the vegetative nuclei between the spores are stained (arrows) <bold>I, J</bold> flattened mature spores with central spore opening on one side (<bold>I</bold>) <bold>K</bold> ultra-thin section of a sporogenic plasmodium with uninucleated mature spores and vegetative nuclei in the mother cytoplasm. n = nuclei <bold>L</bold> thin-walled young spore with a nucleus in polar position, mitochondria (mi) and endoplasmic reticulum (er) <bold>M</bold> maturing spore with attached vesicles (ve) delivering spore wall material and centrally located nucleus <bold>N, O</bold> mature spores with five-layered, thick spore wall, dense cytoplasm and central nucleus. Scale bars: 10 µm (<bold>A–H</bold>); 5 µm (<bold>K</bold>); 1 µm (<bold>I, J, L–O</bold>).</p></caption><graphic xmlns:xlink="http://www.w3.org/1999/xlink" xlink:href="mycokeys-100-245-g002.jpg" position="float" orientation="portrait" xlink:type="simple" id="oo_956740.jpg"><uri content-type="original_file" xlink:type="simple">https://binary.pensoft.net/fig/956740</uri></graphic></fig></tp:treatment-sec></tp:taxon-treatment>
