# Supplementary material for: ﻿New nephridiophagid genera (Fungi, Chytridiomycota) in a mallow beetle and an earwig
Source: MycoKeys. 2023 Dec 22;100:245–60. doi: 10.3897/mycokeys.100.111298 (PMC10757303; doi:10.3897/mycokeys.100.111298)
Supplement: Supplementary material 1 — Infections of Podagrica spp. and Forficulaauricularia with nephridiophagids (in Malpighian tubules) and other pathogens [file mycokeys-100-245-s001.xlsx]

## Sheet: Tabelle1
Supplementary Table 1: Infections of Podagrica spp. and Forficula auricularia with nephridiophagids (in Malpighian tubules) and other pathogens
Host species	Host location	Year of collection	Number of investigated hosts	Hosts with nephridiophagids	Hosts with gregarines in gut	Hosts with microsporidia
Forficula auricularia	Berlin, Germany	2017	4	0
Forficula auricularia	Berlin, Germany	2018	12	3	yes	2 (in haemolymph)
Forficula auricularia	Tours, France	2018	5	5
Podagrica malvae	Syracuse, Italy (Sicily)	2017	10	2	2	7 (in gut)
Podagrica sp.	Bari, Italy	2022	5	0
Podagrica sp.	Forza d´Agro, Italy (Sicily)	2023	4	1	1
Podagrica malvae	Berlin, Germany	2017	20	0
Podagrica sp.	Stahnsdorf, Germany	2018	5	0
Podagrica sp.	Sinzig, Germany	2020	5	0
