# Supplementary material for: ﻿New nephridiophagid genera (Fungi, Chytridiomycota) in a mallow beetle and an earwig
Source: MycoKeys. 2023 Dec 22;100:245–60. doi: 10.3897/mycokeys.100.111298 (PMC10757303; doi:10.3897/mycokeys.100.111298)
Supplement: Supplementary material 2 — SSU rRNA gene sequence alignments used for phylogenetic tree reconstruction (Figure 3) [file mycokeys-100-245-s002.fa]

>AATT01000242/AATT01000253_Chytridiomycota_Incertae_Sedis_Chytridiomycetes_Rhizophydiales_Incertae_Sedis_Batrachochytrium_Batrachochytrium_dendrobatidis_JEL423
---cctggttgatcctgccagtagtcatatgcttgtctcaaagattaagccatgcatgtccaagtataa-acgaa---tatac--agtgaaactgcgaatggctcattaaatcagttatagtttaattgatagt-acc--------ttactagttgg-ataaccgtggtaattctagagctaatacatgcaa--caagtcccgac----t-tc---aggaagggatgtatttattagataaaaaaccaaccgag-------gcgact-------------cggaagatggatgattcatgat-aa-cttatcgaatcgcacggc--gc----------aagcagg--cgatggttcaatcaaatttct-gccctatca-actttcgatggtaggatagagg-cctaccatggtgataacggg-taacggagaattagggttcga--ttccggag-agggagcct-gagaaacggcta-ccacatcc--aagga-aggcagcaggcgcgcaaattacccaatcctgacac---agggaggtagtgacaataaataacaaaccagggctt-tt-atagttttggaatt-gg-aatgagtacaatttaaatctcttaacgaggaacaattggagggcaagtctggt-------------------------------------------------------------------------------------------------------------------------------------------------------------------------------------------------------------------------------------------------------------------------------------------------------------------------------------------------------------------------------------------------------------------------------------------------------------------------------------------------------------------------------------------------------------------------------------------------------------------------------------------------------------------------------------------------------------------------------------------------------------------------------------------------------------------------------------------------------------------------------------------------------------------------------------------------------------------------------------------------------------------------------------------------------gccagcagccgcggtaattccagctccaatagcgtatattaaagttgttgcagttaaaacgcccgtagttgaatgagtgga-ctt-----gtgcgg-----------------gatgg--acc----------gc--------aagg----aaag----------ttttgta-------------------cgagtt--caa--t--------------attttggcaac----------------atgggcc-att--------gagttgg-------g----------------acatggta-gccagagcatttactttgaaaaaattagagtgtttaaag-caggc---g-c-----acgtttgaata-gattagcat-gggataatagaataggac--tt-tgg-a-tct--attt--tgttgg-tttc-------------------------------------------------------------taggac-caaagtaatgatgaatag-ggacagtc-gggggtatttgtatta-catagtc--agaggtgaaattc-ttggatttat-gtagga-caaactattgcgaaggcattta-ccaaggatgtttt-cattaatcaa-ggacgatagtcaggtgatcaaagacgattagataccgtcgtagtc-ttgaccgtaaacgatgccgactagggatcggacgaggatatg---------------atagtcacgttcggcac-cttgtgagaaatca-aagtttttgggttcc------------------------------------------------------ggg--------------------------------------------gggagta-tg-gtcgcaagg-ctgaaactt-gaaggaattgac-ggaagggcaccacca-ggagt---------------------------------------------------------------------------------------------------------------------------------------------------------------------------------------------------------------------------------------------------------------------------------------------------------------------------------------------------------------------------------------------------------------------------------------------ggagcctgcggcttaatttgactcaa---cac-ggggaaactcaccaggt------------------------------------------------------------------------------------------------------------------------------------------------------------------------------------------------------------------------------------------------------------------------------------------------------------------------------------------------------------------------------------------------------------------------ccagacatagtaag-gattgacagattgagagctcttt-cttgattctatgggtggtggtgcatggccgttcttagttggtggagtg-atttgtctggttaattccgat-aacgaacgagaccttgacctgc-taaatagtcaagccaa--------------------cac-tgtt----------ggttcg-----------------------------aat-t-------gacttcttagagggactgtaga-c-ta-------------aagtctacggaagttt-gaggcaataacaggt--------------------------------------------------------------------------------------------------------------------------------------------------------------------------------------------------------------------------------------------------------------------------------------------------------------------------------------------------------------------------------------------------------------------------------------------------------------------------ctgtgatgcccttagatgttc--tgggccgca---cgcgcgct-ac--ac--tgacatgggcaacgag-----------t-------------------------------------------------------tttg----accttt-gcc-gaaa-ggtatgggtaatc-ttttgaaaccatgtcgtgctggggattgtcctttgtaattattggacatgaacgaggaattcctagtaagcgcgagtcatcagctcgcg--ttgattacgtccctgccctt-------------------------------------------------------------------------------------------------------------------------------------------------------------------------------------------------------------------------------------------------------------------------------------------------------------------------------------------------------------------------------------------------------------------------------tgtacaca-ccgccc-gtcgctactaccgattgaatggct-tag--tga--gacctttggattttggaatttt-aaa--actggtgacggtt----------------------ttttaatt-taaaagaagctggtcaaacttggtcatttagaggaagt-aaaagtcgt-aacaaggtaac-----------------------------------------------------------------------------------------------------------------------------------------------------------------------------------------------------------------------------------------------------------------------------------------------------------ccgtaggt-gaacctgcggctg--------------------------------------------------------------------------------------------------------------------------------------------------------------------------------------------------------------------------------------------------------------------------------------------------------------------------------------------------------------------------------------------------------------------------------------------------------------------------------------------------------------------------------------------------------------------------------------------------------------------------------------------------------------------------------------------------------------------------------------------------------------------------------------------------------------------------------------------------------------------------------------------------------------------------------------------------------------------------------------------------------------------------------------------------------------------------------------------------------------------------------------------------------------------------------------------------------------------------------------------------------------------------------------------------------------------------------------------------------------------------------------------------------------------------------------------------------------------------------------------------------------------------------------------------------------------------------------------------------------------------------------------------------------------------------------------------------------------------------------------------------------------------------------------------------------------------------------------------------------------------------------------------------------------------------------------------------------------------------------------------------------------------------------------------------------------------------------------------------------------------------------------------------------------------------------------------------------------------------------------------------------------------------------------------------------------------------------------------------------------------------------------------------------------------------------------------------------------------------------------------------------------------------------------------------------------------------------------------------------------------------------------------------------------------------------------------------------------------------------------------------------------------------------------------------------------------------------------------------------------------------------------------------------------------------------------------------------------------------------------------------------------------------------------------------------------------------------------------------------------------------------------------------------------------------------------------------------------------------------------------------------------------------------------------------------------------------------------------------------------------------------------------------------------------------------------------------------------------------------------------------------------------------------------------------------------------------------------------------------------------------
>AB016010/DQ273796_Zoopagomycota_Zoopagomycotina_Incertae_Sedis_Zoopagales_Piptocephalidaceae_Kuzuhaea_Kuzuhaea_moniliformis
--------------------------------------caaagattaagccatgcatgtctaagtataa-acaa--t-tatac--agagaaactgtgaatggctcataatatcagttattgtttatttgaggat-acc-------cttactacttgg-ataaccgtggtaattctagagctaatacatgcgt--caaaccccgac----t-tc---tggnnggggtgtatttattagata-aaagccaacccgg-------gcaac--------------cggtcctttggtgattcataat-aa-cttttcggatcgcattgct-tc----------acgccgg--cgatggttcattcaaatttct-gccctatca-actttcgatggtaggatagagg-cctaccatggtttttacggg-taacggggaattagggttcga--ttccggag-agggagcct-gagaaacggcta-ccacatcc--aagga-aggcagcaggcgcgcaaattacccaatcctgacac---agggaggtagtgacaagaaataacaatacagggcccttt-cgggtcttgtaatt-gg-aatgagtacaatttaaa-cccttaacgaggaacaattggagggcaagtctggt-------------------------------------------------------------------------------------------------------------------------------------------------------------------------------------------------------------------------------------------------------------------------------------------------------------------------------------------------------------------------------------------------------------------------------------------------------------------------------------------------------------------------------------------------------------------------------------------------------------------------------------------------------------------------------------------------------------------------------------------------------------------------------------------------------------------------------------------------------------------------------------------------------------------------------------------------------------------------------------------------------------------------------------------------------gccagcagccacggtaattccagctccaatagcgtatattaaagttgttgcagttaaaaagctcgtagttgaatttcaggg-cgg-----g-ccgg--------------gc-ggtcc--acc----------gc------aacagg----tgtg----------tactgctt-----------catcggcctgccc--ttt--c--------------ctcctggggaa-------------ctggtgtgct-ctt--------cactgag-tgtgac-------------------aactct-tccaggacgtttactttgaaaaaattagagtgttcaaag-cagct---c-a-----ccgcctgtatatcattagcat-ggaataatagaataggac--ag-tgc-t-ccta-attg--tgttggctttc-------------------------------------------------------------cagcac-cgcagtaatgatgaatag-gaacagtt-ggaggcatttgtattg-gggagct--agaggtgacattc-ttggatttcc-ccaagc-cacacttttgcgaaatcacttg-ccaaggatgtttt-cattaatcaa-gaacgaaagttaggggatcgaagacgattagataccgtcgtagtc-ttaaccataaacgatcccgactagggatcagacagtgttgct---------------tacgacctgtttggcac-cttatgagaaatca-aagtttttgggttcc------------------------------------------------------ggg--------------------------------------------gggagta-tg-gtcgcaagg-ctgaaactt-aaaggaattgac-ggaagggcaccacca-ggagt---------------------------------------------------------------------------------------------------------------------------------------------------------------------------------------------------------------------------------------------------------------------------------------------------------------------------------------------------------------------------------------------------------------------------------------------ggagcctgcggcttaatttgactcaa---cac-gggaaaactcaccaggt------------------------------------------------------------------------------------------------------------------------------------------------------------------------------------------------------------------------------------------------------------------------------------------------------------------------------------------------------------------------------------------------------------------------ccagacatagtgag-gattgacagattgatagctcttt-cttgattctatgggtggtggtgcatggccgttctt-gttggtggagtg-atttgtctggttaattccgat-aacgaacgagaccttaacctgc-taaatagcgacgtgac--------------------cct-tt---cgt------ggtcac-----------------------------ggc-c-------cgcttcttagagggactgtcgg-cgttg------------cagccgacggaagttt-gaggcaataacaggt--------------------------------------------------------------------------------------------------------------------------------------------------------------------------------------------------------------------------------------------------------------------------------------------------------------------------------------------------------------------------------------------------------------------------------------------------------------------------ctgtgatgcccttagatgttc--tgggccgca---cgcgcgct-ac--ac--tgacgaagccagcgag-----------tcc-----------------------------------------------------tctc----accttg-gcc-ggaa-ggcccgggtaatc-ttgtgaaacttcgtcgt-ctggggatagtccattgcaattttcggacttgaacgaggaattcctagtaagcgcaagtcatcagcttgcg--ttgattacgtccctgccctt-------------------------------------------------------------------------------------------------------------------------------------------------------------------------------------------------------------------------------------------------------------------------------------------------------------------------------------------------------------------------------------------------------------------------------tgtacaca-ccgccc-gtcgctactaccgattgaatggct-tag--tga--ggtcctcggat--tgacggagg-cct--gccggcaacggcg----------------------ac-tcgctgttgagaaagttgaacaaacttggacatttagaggaagt-aaaagtcgt-aaca------------------------------------------------------------------------------------------------------------------------------------------------------------------------------------------------------------------------------------------------------------------------------------------------------------------------------------------------------------------------------------------------------------------------------------------------------------------------------------------------------------------------------------------------------------------------------------------------------------------------------------------------------------------------------------------------------------------------------------------------------------------------------------------------------------------------------------------------------------------------------------------------------------------------------------------------------------------------------------------------------------------------------------------------------------------------------------------------------------------------------------------------------------------------------------------------------------------------------------------------------------------------------------------------------------------------------------------------------------------------------------------------------------------------------------------------------------------------------------------------------------------------------------------------------------------------------------------------------------------------------------------------------------------------------------------------------------------------------------------------------------------------------------------------------------------------------------------------------------------------------------------------------------------------------------------------------------------------------------------------------------------------------------------------------------------------------------------------------------------------------------------------------------------------------------------------------------------------------------------------------------------------------------------------------------------------------------------------------------------------------------------------------------------------------------------------------------------------------------------------------------------------------------------------------------------------------------------------------------------------------------------------------------------------------------------------------------------------------------------------------------------------------------------------------------------------------------------------------------------------------------------------------------------------------------------------------------------------------------------------------------------------------------------------------------------------------------------------------------------------------------------------------------------------------------------------------------------------------------------------------------------------------------------------------------------------------------------------------------------------------------------------------------------------------------------------------------------------------------------------------------------------------------------------------------------------------------------------------------------------------------------------------------------------------------------------------------------------------------------------------------------------------------------------------------------------------------------------------------------------------------------------------------------------------------------------------------------------
>ACDU01008455/ACDU01008455_Blastocladiomycota_Incertae_Sedis_Blastocladiomycetes_Blastocladiales_Blastocladiaceae_Allomyces_Allomyces_macrogynus_ATCC_38327
---------------------------------------------------------------------------------------------------------------------------------------accct-----tttactacttgg-ataaccgtggtaattctagagctaatacatgcac-aaaagtcctgac----c-ttta-cggaagggatgcagttattagatacaaaaccaacccgg-------gcaac--------------cggttttttggtgattcatgat-aa-ctttgcggaccgcatggcc-tt----------gcgccgg--cggcgggtcattcaaatttct-gccctatca-actgtcgatggtaggatagagg-cctaccatggtgataacggg-taacggggaattagggttcga--ttccggag-agggagcct-gagaaacggcta-ccacatcc--aagga-aggcagcaggcgcgcaaattacccaatcctgatac---agggaggtagtgacaataaataacgatgcaggacct-tt-tggtctttgcaatt-gg-aatgagtacaatttaaatcccttaacgaggaacaattggagggcaagtctggt-------------------------------------------------------------------------------------------------------------------------------------------------------------------------------------------------------------------------------------------------------------------------------------------------------------------------------------------------------------------------------------------------------------------------------------------------------------------------------------------------------------------------------------------------------------------------------------------------------------------------------------------------------------------------------------------------------------------------------------------------------------------------------------------------------------------------------------------------------------------------------------------------------------------------------------------------------------------------------------------------------------------------------------------------------gccagcagccgcggtaattccagctccaatagcgtatattaaagttgttgcagttaaaaagctcgtagttgaatttcaagg-gtt-----t-ttttc-------------gt-agcta--gccattgttcccttt--------gcggtcaatgtg----------catttggc---------------tacaggccc--ttt--t--------------tttctgctagga-----gatgcggctcttctgct-tgt--------cagcggg-gctgca--------------------gtttt-cctagcacttttactttgaaaaaattagagtgttcaaag-caggc---t-ttttctttgcctgaata-tcttagcat-ggaataatagaataggac--tt-tgg-t-tct--attt--tgttgg-tttc-------------------------------------------------------------taggac-tagagtaatgattaatag-ggatagtt-gggggcattagtattt-aattgtc--agaggtgaaattc-ttggatttag-gaaaga-ctaacttctgcgaaagcatttg-ccaaggatgtttt-cattaatcaa-gaacgaaagttaagggatcgaagatgattagataccatcgtagtc-ttaaccataaacgatgccgaccagggatcgggcgcttgtagttt------ttccaa-aaagacacgcccggcac-cttttgagaaatca-aagtttttgggttct------------------------------------------------------ggg--------------------------------------------gggagta-tg-gtcgcaagg-ctgaaactt-aaaggaattgac-ggaagggcaccacca-ggagt---------------------------------------------------------------------------------------------------------------------------------------------------------------------------------------------------------------------------------------------------------------------------------------------------------------------------------------------------------------------------------------------------------------------------------------------ggagcctgcggcttaatttgactcaa---cac-ggggaaactcaccaggt------------------------------------------------------------------------------------------------------------------------------------------------------------------------------------------------------------------------------------------------------------------------------------------------------------------------------------------------------------------------------------------------------------------------ccagacatggtaag-gattgacagattgaaagctcttt-cttgattctatgggtggtggtgcatggccgttcttagttcgtggattg-atttgtctggttaattccgat-aacgaacgagaccttttcctac-tcgttacttgctcatg--------------------ggt-tt---tat----ctcatggc-----------------------------acg-c-------aagttcttagcgggactgctgg-cgtt-------------tagccagaggaagttc-gaggcaataacaggt--------------------------------------------------------------------------------------------------------------------------------------------------------------------------------------------------------------------------------------------------------------------------------------------------------------------------------------------------------------------------------------------------------------------------------------------------------------------------ctgtgatgcccttagatgttc--tgggccgca---cgcgcgct-ac--ac--tgatgcagtcagcaag-----------ttttttaactggctg----------------tagttctttcgggagcta--tggtcgatt----tccttg-ccc-gaaa-gggttgggtaatc-ttttgaaactgcatcgtgatggggatcgacctttgtaattatcggtcgtgaacgaggaattcctagtaagtgtgggtcatcagcccacg--ctgattacgtccctgccctt-------------------------------------------------------------------------------------------------------------------------------------------------------------------------------------------------------------------------------------------------------------------------------------------------------------------------------------------------------------------------------------------------------------------------------tgtacaca-ccgccc-gtcgctactaccgattggatggct-tag--tga--gatttttggat--tgttgagcg-att---gcagcaatgtgaa------------------------cgccc-gacgagaaattgatcaaacttggtcatctagaggaagt-aaaagtcgt-aacaaggtttc------------------------------------------------------------------------------------------------------------------------------------------------------------------------------------------------------------------------------------------------------------------------------------------------------------cgtaggt-gaacctgcggaag--------------------------------------------------------------------------------------------------------------------------------------------------------------------------------------------------------------------------------------------------------------------------------------------------------------------------------------------------------------------------------------------------------------------------------------------------------------------------------------------------------------------------------------------------------------------------------------------------------------------------------------------------------------------------------------------------------------------------------------------------------------------------------------------------------------------------------------------------------------------------------------------------------------------------------------------------------------------------------------------------------------------------------------------------------------------------------------------------------------------------------------------------------------------------------------------------------------------------------------------------------------------------------------------------------------------------------------------------------------------------------------------------------------------------------------------------------------------------------------------------------------------------------------------------------------------------------------------------------------------------------------------------------------------------------------------------------------------------------------------------------------------------------------------------------------------------------------------------------------------------------------------------------------------------------------------------------------------------------------------------------------------------------------------------------------------------------------------------------------------------------------------------------------------------------------------------------------------------------------------------------------------------------------------------------------------------------------------------------------------------------------------------------------------------------------------------------------------------------------------------------------------------------------------------------------------------------------------------------------------------------------------------------------------------------------------------------------------------------------------------------------------------------------------------------------------------------------------------------------------------------------------------------------------------------------------------------------------------------------------------------------------------------------------------------------------------------------------------------------------------------------------------------------------------------------------------------------------------------------------------------------------------------------------------------------------------------------------------------------------------------------------------------------------------------------------------------------------------------------------------------------------------------------------------------------------------------------------------------------------------------
>ACSY01002289/ACSY01000770_Craspedida_Salpingoecidae_Salpingoeca_Salpingoeca_rosetta
----------------------------------------------------------------------------------------------------------------------------------------------------------------------------------------------------------------------------------------------------------------------------------------------------------------------------------------------------------------------------------------------------------------------------------------------------------------------------------------------------------------------------------------------------------------------------------------------------------------------------------------------------------------------------------------------------------------------------------------------------------------------------------------------------------------------------------------------------------------------------------------------------------------------------------------------------------------------------------------------------------------------------------------------------------------------------------------------------------------------------------------------------------------------------------------------------------------------------------------------------------------------------------------------------------------------------------------------------------------------------------------------------------------------------------------------------------------------------------------------------------------------------------------------------------------------------------------------------------------------------------------------------------------------------------------------------------------------------------------------------------------------------------------------------------------------------------------------------------------------------------------------------------------------------------------------------------------------------------gtgcc-ctt--------gattggg-tgtgtgtcaagtcacgtagtggtggggcgct-gttgggggctttactttgaaaaaattagagtgttcaaag-caggcagtcatttgatttgcttgaata-gattagcat-ggaacaacggaagaggact-tt-tgg-g-cct--gtac--tgttgg-cgtgtggtgcgggggtattgtggagtgagaaaccgcaaggttttcttattcctccctcaccacatcgggtc-tgaagtaatgattaatag-ggacggtt-gggggcactggtattt-cgttgtc--agaggtgaaattc-ttggatttac-gaaaga-ccgccgactgcgaaagcatttg-ccaaggacgcttt-cattgatcaa-gaacgaaagttaggggatcgaagacgattagataccgtcgtagtc-ttaaccataaacgatgccggccagggctcggtgggcagcacaaatcattctgtgat-ggaggcgccatcgggac-ctttagggaaacca-aagcgtttgggttcc------------------------------------------------------ggg--------------------------------------------gggagta-tg-atcgcaaga-ttgaaactt-aaaggaattgac-ggaagggcaccacca-ggagt---------------------------------------------------------------------------------------------------------------------------------------------------------------------------------------------------------------------------------------------------------------------------------------------------------------------------------------------------------------------------------------------------------------------------------------------ggagcctgcggcttaatttgactcaa---cac-ggggaaactcaccaggt------------------------------------------------------------------------------------------------------------------------------------------------------------------------------------------------------------------------------------------------------------------------------------------------------------------------------------------------------------------------------------------------------------------------ccagacatgggaag-gattgacagattgacagctcttt-cttgattccaagggaggtggtgcatggccgtcc--agcttttgttgtg-aaatctctgtttgattacggt-aaacggcgagaccttgacttgc-tgattggtgtgcgcctgc------------------tgt-ttt-----------gtaggcgttggagattacgcgcaagcgtgtcttttgac-a-------caccactcagagggacactcgg-cgttgct-attgagcgtaagccgaaggaagttt-gaggcgataacaggt--------------------------------------------------------------------------------------------------------------------------------------------------------------------------------------------------------------------------------------------------------------------------------------------------------------------------------------------------------------------------------------------------------------------------------------------------------------------------ctgtgatgcccttagatgttc--tgggctgca---cgcgcgct-ac--ac--tgacgggggcagcgag-----------tatgctttgggtgtttgtggtggggaaagtcttgtgctttctgcattcacaaacatctat----tcctgc-gct-ggaa-ggcgtggggactc-ttgtgaaaacccgtcgtgctggggatagatgcttgcaattattcatcttgaacgaggaattcctagtaagcgcaattcaacagattgcg--ttgattacgtccctgccctt-------------------------------------------------------------------------------------------------------------------------------------------------------------------------------------------------------------------------------------------------------------------------------------------------------------------------------------------------------------------------------------------------------------------------------tgtacaca-ccgccc-gtcgctactaccgattgaatggtt-tag--tga--ggcctcgggat--tggcgcgtg-ggc--gctggcaacagctgccca-------------tgtgtt-tcttt-gctgagaacctggtcaaacttgatcatttagaggaagt-aaaagtcgt-aacaaggtttc------------------------------------------------------------------------------------------------------------------------------------------------------------------------------------------------------------------------------------------------------------------------------------------------------------cgtaggt-gaacctgcggaagg-------------------------------------------------------------------------------------------------------------------------------------------------------------------------------------------------------------------------------------------------------------------------------------------------------------------------------------------------------------------------------------------------------------------------------------------------------------------------------------------------------------------------------------------------------------------------------------------------------------------------------------------------------------------------------------------------------------------------------------------------------------------------------------------------------------------------------------------------------------------------------------------------------------------------------------------------------------------------------------------------------------------------------------------------------------------------------------------------------------------------------------------------------------------------------------------------------------------------------------------------------------------------------------------------------------------------------------------------------------------------------------------------------------------------------------------------------------------------------------------------------------------------------------------------------------------------------------------------------------------------------------------------------------------------------------------------------------------------------------------------------------------------------------------------------------------------------------------------------------------------------------------------------------------------------------------------------------------------------------------------------------------------------------------------------------------------------------------------------------------------------------------------------------------------------------------------------------------------------------------------------------------------------------------------------------------------------------------------------------------------------------------------------------------------------------------------------------------------------------------------------------------------------------------------------------------------------------------------------------------------------------------------------------------------------------------------------------------------------------------------------------------------------------------------------------------------------------------------------------------------------------------------------------------------------------------------------------------------------------------------------------------------------------------------------------------------------------------------------------------------------------------------------------------------------------------------------------------------------------------------------------------------------------------------------------------------------------------------------------------------------------------------------------------------------------------------------------------------------------------------------------------------------------------------------------------------------------------------------------------------------
>AF084618/AY026374_Craspedida_Codonosigidae_Monosiga_Monosiga_brevicollis
---cctggttgatcctgccagtagtcatatgcttgtctcaaagattaagccatgcatgtctaagtataa-atca-tt-tatac--ggtgaaactgcgaaaggctcattaaatcagttatagtttatttgatagt-g-c--------ttactacatgg-atacccgtggtaattctagagctaatacatgcga--caaaacccgac----t-tc---tggaagggttgtatttattagatacaaaaccaat---------------------------------tcttttggtgattcaagat-aa-ctttgcgaacctcatgg-c-tt----------atgctgg--aggtgaatcattcaaatttct-gccctatca-actttcgatggtaaggtattgg-cttaccatggttacaacggg-taacggggaattagggttcga--ttccggag-aggg-gcct-gagagatggcca-ccacttcc--aagga-aggcagcaggcgcgcaaattacccaatcctgacac---agggaggtagtgacaataaataacaatacagagctt-tt-tgagctttgtaatt-gg-aatgagaacaatgtaaataccttatcgagtaccaattggagggcaagtctggt-------------------------------------------------------------------------------------------------------------------------------------------------------------------------------------------------------------------------------------------------------------------------------------------------------------------------------------------------------------------------------------------------------------------------------------------------------------------------------------------------------------------------------------------------------------------------------------------------------------------------------------------------------------------------------------------------------------------------------------------------------------------------------------------------------------------------------------------------------------------------------------------------------------------------------------------------------------------------------------------------------------------------------------------------------gccagcagccgcggtaattccagctccaatagcgtatattaaagttgttgcagttaaaaagctcgtagtcggacttctggc-cgt-----g-agcg--------------cg-ggtcc--gcc----------gc--------aagg----tgtg----------cactcgc----------------gttggcggc--cat--c--------------ctctcgaggag-------------gcggcgtgct-ctt--------tattgag-tgtgtc--------------------gtcga-ctcgggacctttactttgaaaaaattagagtgttcaaag-caggc---c-t-----tcgcttgaata-cattagcat-ggaataatggaataggac--tt-tgg-t-tct--attt--tgttgg-tttc-------------------------------------------------------------taggac-cgaagtaatgattaatag-ggatagtt-gggggcattagtattt-aattgtc--agaggtgaaattc-ttggatttat-gaaaga-ctaacatctgcgaaagcatttg-ccaaggatgtttt-cattgatcaa-gaacgaaagttaggggatcgaagacgatcagataccgtcgtagtc-ttaaccataaactatgccgactagggatcagtgagcgttg-------------ttg-tatgacctcattggcac-cttatgggaaacca-aagtctttgggttcc------------------------------------------------------ggg--------------------------------------------gggagta-tg-gtcgcaagg-ctgaaactt-aaaggaattgac-ggaagggcaccacca-ggagt---------------------------------------------------------------------------------------------------------------------------------------------------------------------------------------------------------------------------------------------------------------------------------------------------------------------------------------------------------------------------------------------------------------------------------------------ggagcctgcggcttaatttgactcaa---cac-ggggaaactcaccaggt------------------------------------------------------------------------------------------------------------------------------------------------------------------------------------------------------------------------------------------------------------------------------------------------------------------------------------------------------------------------------------------------------------------------ccagacataggaag-gattgacagattgagagctcttt-cttgattctatgggtggtggtgcatggccgtttttagttggtggagtg-atttgtctggttaattccgtt-aacgaacgagaccttaacctac-taaatagtgtcgcgat--------------------ttt-c-----g-------aatcgt-----------------------------gga-c-------aacttcttagagggactatcgg-cgtt-------------tagccgatggaagttt-gaggcaacaacaggt--------------------------------------------------------------------------------------------------------------------------------------------------------------------------------------------------------------------------------------------------------------------------------------------------------------------------------------------------------------------------------------------------------------------------------------------------------------------------ctgtgatgcccttagatgttc--tgggccgca---cgcgcgct-ac--ac--tgacggagtcaacgag-----------t---------------------------------------------------------tg----tcctgc-atc-gaaa-ggtgtgggtaatc-ttttgaaactttgtcgtgctggggatagatctttgcaattatcgatcttgaacgaggaattcctagtaagcgtgattcatcagatcgcg--ttgattacgtccctgccctt-------------------------------------------------------------------------------------------------------------------------------------------------------------------------------------------------------------------------------------------------------------------------------------------------------------------------------------------------------------------------------------------------------------------------------tgtacaca-ccgccc-gtcgctactaccgattgaatggtt-tag--tga--ggcctcgggac--tggcgca-----a--gcgggtgcaagcc----------------------tg-ttggc-gccgggaacttggtcaaacttgatcatttagaggaagt-aaaagtcgt-aacaaggtttc------------------------------------------------------------------------------------------------------------------------------------------------------------------------------------------------------------------------------------------------------------------------------------------------------------cgtaggt-gaacctgcaga----------------------------------------------------------------------------------------------------------------------------------------------------------------------------------------------------------------------------------------------------------------------------------------------------------------------------------------------------------------------------------------------------------------------------------------------------------------------------------------------------------------------------------------------------------------------------------------------------------------------------------------------------------------------------------------------------------------------------------------------------------------------------------------------------------------------------------------------------------------------------------------------------------------------------------------------------------------------------------------------------------------------------------------------------------------------------------------------------------------------------------------------------------------------------------------------------------------------------------------------------------------------------------------------------------------------------------------------------------------------------------------------------------------------------------------------------------------------------------------------------------------------------------------------------------------------------------------------------------------------------------------------------------------------------------------------------------------------------------------------------------------------------------------------------------------------------------------------------------------------------------------------------------------------------------------------------------------------------------------------------------------------------------------------------------------------------------------------------------------------------------------------------------------------------------------------------------------------------------------------------------------------------------------------------------------------------------------------------------------------------------------------------------------------------------------------------------------------------------------------------------------------------------------------------------------------------------------------------------------------------------------------------------------------------------------------------------------------------------------------------------------------------------------------------------------------------------------------------------------------------------------------------------------------------------------------------------------------------------------------------------------------------------------------------------------------------------------------------------------------------------------------------------------------------------------------------------------------------------------------------------------------------------------------------------------------------------------------------------------------------------------------------------------------------------------------------------------------------------------------------------------------------------------------------------------------------------------------------------------------------------
>AF164245/DQ273776_Chytridiomycota_Incertae_Sedis_Chytridiomycetes_Spizellomycetales_Powellomycetaceae_Powellomyces_sp_JEL95
---------------------------------------------------------------gtataa-acaaatt-tgtac--tgtgaaactgcgaatggctcattaaatcagttatagtttatttgataat-acc--------ttactacttgg-ataaccgtggtaattctagagctaatacatgcta--aaaatcccgac----t-tc---tggaagggatgtatttattagataaaaaaccaatccgg-------gcaac--------------cggttttttggtgattcatgat-aa-cttttcgaatcgtatggcc-tt----------gtgccga--cgatggttcattcaaatttct-gccctatca-actttcgatggtaggatagagg-cctaccatggttttaacggg-taacggagaattagggttcga--ttccggag-agggagcct-gagaaacggcta-ccacatcc--aagga-aggcagcaggcgcgcaaattacccaatcctgacac---agggaggtagtgacaataaataacaatacagggctc-ta-tgagtcttgtaatt-gg-aatgagtacaatttaaatcccttaacgaggaacaattggagggcaagtctggt-------------------------------------------------------------------------------------------------------------------------------------------------------------------------------------------------------------------------------------------------------------------------------------------------------------------------------------------------------------------------------------------------------------------------------------------------------------------------------------------------------------------------------------------------------------------------------------------------------------------------------------------------------------------------------------------------------------------------------------------------------------------------------------------------------------------------------------------------------------------------------------------------------------------------------------------------------------------------------------------------------------------------------------------------------gccagcagccgcggtaattccagctccaatagcgtatattaaagttgttgcagttaaaaagctcgtagttgaattttggac-ctg-----g-ctgg--------------gt-ggtctt-gcc----------ga--------aagg----taag----------cactgct--------------ctggtcgggtc--ttt--c--------------cttctggggaa-------------cctgtgtgct-ctt--------aattgag-tgcgca--------------------gggga-tccaggacttttactttgaaaaaattagagtgtttaaag-caggc---t-t-----acgcttgaata-cattagcat-ggaataatagaataggac--tt-tgg-t-tct--attt--tgttgg-tttc-------------------------------------------------------------taggac-cgaagtaatgattaatag-ggatagtt-gggggcattagtattt-aattgtc--agaggtgaaattc-ttggatttat-gaaaga-ctaacttctgcgaaagcatttg-ccaaggatgtttt-cattaatcaa-gaacgaaagttaggggatcgaagacgatcagataccgtcgtagtc-ttaaccataaactatgccgactagggatcggacgacgttaa------------ata-attgactcgttcggcac-cttatgagaaatca-aagtttttgggttcc------------------------------------------------------ggg--------------------------------------------gggagta-tg-gtcgcaagg-ctgaaactt-aaaggaattgac-ggaagggcaccacca-ggagt---------------------------------------------------------------------------------------------------------------------------------------------------------------------------------------------------------------------------------------------------------------------------------------------------------------------------------------------------------------------------------------------------------------------------------------------ggagcctgcggcttaatttgactcaa---cac-gggaaaactcaccaggt------------------------------------------------------------------------------------------------------------------------------------------------------------------------------------------------------------------------------------------------------------------------------------------------------------------------------------------------------------------------------------------------------------------------ccagacatagtaag-gattgacagattgagagctcttt-cttgattctatgggtggtggtgcatggccgttcttagttggtggagtg-atttgtctggttaattccgtt-aacgaacgagaccttaacctgc-taaatagttacgttaa--------------------ctt-t-----g-------gttgac-----------------------------gga-t-------aacttcttagagggactgtgga-tgtt-------------taatccacggaagttt-gaggcaataacaggt--------------------------------------------------------------------------------------------------------------------------------------------------------------------------------------------------------------------------------------------------------------------------------------------------------------------------------------------------------------------------------------------------------------------------------------------------------------------------ctgtgatgcccttagatgttc--tgggccgca---cgcgcgct-ac--ac--tgatgaaggcagcaag-----------ta------------------------------------------------------attc----accttg-gcc-ggaa-ggtctgggtaatc-ttctgaaacttcatcgtgctggggattgtccattgcaattattggacatcaacgaggaattcctagtaagcgtgagtcatcagctcgcg--ttgattacgtccctgccctt-------------------------------------------------------------------------------------------------------------------------------------------------------------------------------------------------------------------------------------------------------------------------------------------------------------------------------------------------------------------------------------------------------------------------------tgtacaca-ccgccc-gtcgctactaccgattgaatggct-tag--tga--gtcctccggat--tcggaacac-ctt--cccggcaacggga----------------------ttcgagtt-ctggagaagttgggcaaacttggtcatttagaggaagt-aaaagtcgt-aacaaggtaac------------------------------------------------------------------------------------------------------------------------------------------------------------------------------------------------------------------------------------------------------------------------------------------------------------cgtaggt-gaacctgcggttggatcatta------------------------------------------------------------------------------------------------------------------------------------------------------------------------------------------------------------------------------------------------------------------------------------------------------------------------------------------------------------------------------------------------------------------------------------------------------------------------------------------------------------------------------------------------------------------------------------------------------------------------------------------------------------------------------------------------------------------------------------------------------------------------------------------------------------------------------------------------------------------------------------------------------------------------------------------------------------------------------------------------------------------------------------------------------------------------------------------------------------------------------------------------------------------------------------------------------------------------------------------------------------------------------------------------------------------------------------------------------------------------------------------------------------------------------------------------------------------------------------------------------------------------------------------------------------------------------------------------------------------------------------------------------------------------------------------------------------------------------------------------------------------------------------------------------------------------------------------------------------------------------------------------------------------------------------------------------------------------------------------------------------------------------------------------------------------------------------------------------------------------------------------------------------------------------------------------------------------------------------------------------------------------------------------------------------------------------------------------------------------------------------------------------------------------------------------------------------------------------------------------------------------------------------------------------------------------------------------------------------------------------------------------------------------------------------------------------------------------------------------------------------------------------------------------------------------------------------------------------------------------------------------------------------------------------------------------------------------------------------------------------------------------------------------------------------------------------------------------------------------------------------------------------------------------------------------------------------------------------------------------------------------------------------------------------------------------------------------------------------------------------------------------------------------------------------------------------------------------------------------------------------------------------------------------------------------------------------------------------------------------
>AF164247/DQ273778_Chytridiomycota_Incertae_Sedis_Chytridiomycetes_Spizellomycetales_Spizellomycetaceae_Gaertneriomyces_Gaertneriomyces_semiglobifer
------------------------------------------gattaagccatgcatgtctaagtataa-acaaatt-tgtac--tgtgaaactgcgaatggctcattaaatcagttatagtttatttgatagt-acc--------ttatcacttgg-ataaccgtggtaattctagagctaatacatgcta--aaaatcccgac----t-tc---tggaagggatgtatttattagataaaaaaccaacccgg-------gcaac--------------cggttttttggtgattcatgat-aa-cttttcgaatcgtatggcc-tt----------gtgccga--cgatggttcattcaaatttct-gccttatca-actttcgatggtaggatagagg-cgtaccatggttttaacggg-taacggagaattagggttcga--ttccggag-agggagcct-gagaaacngnta-ccacatcc--aaggn-aggcagcargcgcgcaaattacccaatcctgacac---agggaggtagtgacaataaataacaatacagggctc-tt-tgagtcttgtaatt-gg-aatgagtacaatttaaatcccttaacgaggaacaattggagggcaagtctggt-------------------------------------------------------------------------------------------------------------------------------------------------------------------------------------------------------------------------------------------------------------------------------------------------------------------------------------------------------------------------------------------------------------------------------------------------------------------------------------------------------------------------------------------------------------------------------------------------------------------------------------------------------------------------------------------------------------------------------------------------------------------------------------------------------------------------------------------------------------------------------------------------------------------------------------------------------------------------------------------------------------------------------------------------------gccagcagccgcggtaattccagctccaatagcgtatattaaagttgttgcagttaaaaagctcgtagttgaattttggac-ccg-----g-ctgg--------------gt-ggtctt-gcc----------gc--------aagg----taag----------cactgct--------------ctggttgggtc--ttt--c--------------cttctggggaa-------------ccagagtgct-ctt--------aattgag-tgctct--------------------gggga-tccaggacttttactttgaaaaaattagagtgtttaaag-caggc---t-t-----tcgcttgaata-cattagcat-ggaataatagaataggac--tt-tgg-t-tct--attt--tgttgg-tttc-------------------------------------------------------------taggac-cgaagtaatgattaatag-ggatagtt-gggggcattagtattt-cattgtc--agaggtgaaattc-ttggatttat-gaaaga-ctaacttctgcgaaagcatttg-ccaaggatgtttt-cattaatcaa-gaacgaaagttaggggatcgaagacgatcagataccgtcgtagtc-ttaaccataaactatgccgactagggatccgtcagtgttaa------------ttt-actgacctgatgggcac-cttatgagaaatca-aagtttttgggttcc------------------------------------------------------ggg--------------------------------------------gggagta-tg-gtcgcaagg-ctgaaactt-aaaggaattgac-ggaagggcaccacca-ggagt---------------------------------------------------------------------------------------------------------------------------------------------------------------------------------------------------------------------------------------------------------------------------------------------------------------------------------------------------------------------------------------------------------------------------------------------ggagcctgcggcttaatttgactcaa---cac-ggggaaactcaccaggt------------------------------------------------------------------------------------------------------------------------------------------------------------------------------------------------------------------------------------------------------------------------------------------------------------------------------------------------------------------------------------------------------------------------ccagacatagtaag-gattgacagattgagagctcttt-cttgattctatgggtggtggtgcatggccgttcttagttggtggagtg-atttgtctggttaattccgtt-aacgaacgagaccttaacctgc-taaatagttgggctaa--------------------ctt-t-----g-------gttagc-----------------------------act-t-------gacttcttagagggactgtgaa-tgtt-------------taattcacggaagttt-gaggcaataacaggt--------------------------------------------------------------------------------------------------------------------------------------------------------------------------------------------------------------------------------------------------------------------------------------------------------------------------------------------------------------------------------------------------------------------------------------------------------------------------ctgtgatgcccttagatgttc--tgggccgca---cgcgcgct-ac--ac--tgatgaaggcagcaag-----------ta------------------------------------------------------attc----accttg-gcc-ggaa-ggtctgggtaatc-ttctgaaacttcatcgtgctggggattgtccattgcaattattggtcatcaacgaggaattcctagtaagcgcgagtcatcagctcgcg--ttgattacgtccctgccctt-------------------------------------------------------------------------------------------------------------------------------------------------------------------------------------------------------------------------------------------------------------------------------------------------------------------------------------------------------------------------------------------------------------------------------tgtacaca-ccgccc-gtcgctactaccgattgaatggct-tag--tga--gcccttcggat--tggcatttc-ttt--gctggcaacagca----------------------gt-gactt-gctgaaaagttgggcaaacttggtcatttagaggaagt-aaaagtcgt-aacaaggtaac------------------------------------------------------------------------------------------------------------------------------------------------------------------------------------------------------------------------------------------------------------------------------------------------------------cgtaggt-gaacctgcggttggatcatta------------------------------------------------------------------------------------------------------------------------------------------------------------------------------------------------------------------------------------------------------------------------------------------------------------------------------------------------------------------------------------------------------------------------------------------------------------------------------------------------------------------------------------------------------------------------------------------------------------------------------------------------------------------------------------------------------------------------------------------------------------------------------------------------------------------------------------------------------------------------------------------------------------------------------------------------------------------------------------------------------------------------------------------------------------------------------------------------------------------------------------------------------------------------------------------------------------------------------------------------------------------------------------------------------------------------------------------------------------------------------------------------------------------------------------------------------------------------------------------------------------------------------------------------------------------------------------------------------------------------------------------------------------------------------------------------------------------------------------------------------------------------------------------------------------------------------------------------------------------------------------------------------------------------------------------------------------------------------------------------------------------------------------------------------------------------------------------------------------------------------------------------------------------------------------------------------------------------------------------------------------------------------------------------------------------------------------------------------------------------------------------------------------------------------------------------------------------------------------------------------------------------------------------------------------------------------------------------------------------------------------------------------------------------------------------------------------------------------------------------------------------------------------------------------------------------------------------------------------------------------------------------------------------------------------------------------------------------------------------------------------------------------------------------------------------------------------------------------------------------------------------------------------------------------------------------------------------------------------------------------------------------------------------------------------------------------------------------------------------------------------------------------------------------------------------------------------------------------------------------------------------------------------------------------------------------------------------------------------------------
>AF164253/DQ273815_Chytridiomycota_Incertae_Sedis_Chytridiomycetes_Lobulomycetales_Lobulomycetaceae_Lobulomyces_Lobulomyces_angularis
----------------------agtcatatgcttgcctcaaagattaagccatgcatgtctaagtgtaa-acaaatt-tatac--tgtgaaactgcgaatggctcattaaataagttataatttatttgatatt-act--------ttactacttgg-ataaccgtggtaattctgcagctaatacatgctt--taaaccccgac----t-tc---tggaaggggcgtacttattagatttaagccaacccttc--------------------------gggtttttggttgattcatgat-aa-tttttcgaatcgtatggtt-tt----------ttgccga--cgatggttcattcaaatttct-tccccatca-actttcgatggtaggatagagg-cctaccatggttttaacggg-taacggagaattagggttcga--ttccggag-agggagcct-gagaaacggcta-ccacatcc--aagga-aggcagcaggcgcgcaaattacccaatcctgacac---agggaggtagtgacaataaataacaatccaggacct--t-ttggtcttggaatt-gg-aatgagaacaatttaaatcccttaacgaggaacaattagagggcaagtctggt-------------------------------------------------------------------------------------------------------------------------------------------------------------------------------------------------------------------------------------------------------------------------------------------------------------------------------------------------------------------------------------------------------------------------------------------------------------------------------------------------------------------------------------------------------------------------------------------------------------------------------------------------------------------------------------------------------------------------------------------------------------------------------------------------------------------------------------------------------------------------------------------------------------------------------------------------------------------------------------------------------------------------------------------------------gccagcagccgcggtaattccagctctaatagcgtatattcaagttgttgcagttaaaaagcgcgtagttgaatttcagac-ttg-----g-ttaa--------------gt-ggttta-gtc----------gc--------aaga----ttaa----------cactact--------------ttgactgggtc--ttt--c--------------cttctagggaa-------------ctaatgtgct-ctt--------cattgag-tgcgtt--------------------aggga-tctaggactgttactttgagaaaattagagtgtttaaaa-caggc---t-t-----atgcttgaata-tatt-gcat-agaataacggaataggac--tt-tgt-t-tct--attt--tgttgg-tttt-------------------------------------------------------------gagaaa-cgaagtaatgattaatag-ggatagtt-gggggcattaatattt-catagtc--agaggtgaaattc-ttggatttat-gaaaga-ttaacttctgcgaaagcatttg-ccaaggatgtttt-cattaatcaa-gcacgaaagttaggggatcgaagacgatcagataccgtcgtagtc-ttaaccataaactatgccgactagggatccgacaatgttat------------ttt-attgacgtgttgggcac-cttatgagaaatca-aagtttttgggttcc------------------------------------------------------ggg--------------------------------------------gggagta-tg-gtcgcaagg-ctgaaactt-aaaggaattgac-ggaagggcaccacca-ggagt---------------------------------------------------------------------------------------------------------------------------------------------------------------------------------------------------------------------------------------------------------------------------------------------------------------------------------------------------------------------------------------------------------------------------------------------ggagcctgcggcttaatttgactcaa---cac-ggggaaactcaccaggt------------------------------------------------------------------------------------------------------------------------------------------------------------------------------------------------------------------------------------------------------------------------------------------------------------------------------------------------------------------------------------------------------------------------ccagacatggtaag-gattgacagattgatagctcttt-cttgattctatgggtggtggtgcatggccgttcttagttggtggagtg-atttgtctggttaattccgtt-aacgaacgagaccttaacctgc-taaatagttgcactaa--------------------ctt-t-----g-------gttggt-----------------------------gtc-t-------gacttcttagagggactatgga-tgtt-------------taatccatggaagttt-gaggcaataacaggt--------------------------------------------------------------------------------------------------------------------------------------------------------------------------------------------------------------------------------------------------------------------------------------------------------------------------------------------------------------------------------------------------------------------------------------------------------------------------ctgtgatgcccttagatgttc--tgggccgca---cgcgcgct-ac--ac--tgatgaaggcaacaag-----------ta------------------------------------------------------attc----gccttg-gcc-ggaa-ggtctgggtaatc-ttttgaaacttcatcgtgctggggatagagcattgcaattattgctcttcaacgaggaattcctagtaagcgtttgtcatcagcaagcg--ttgattacgtccctgccctt-------------------------------------------------------------------------------------------------------------------------------------------------------------------------------------------------------------------------------------------------------------------------------------------------------------------------------------------------------------------------------------------------------------------------------tgtacaca-ccgccc-gtcgctactaccgattgaatggct-tag--tga--gacctccggat--tgataaaca-gca--tctggcaacagaa----------------------gc-cgttt-gttaagaagttggtcaaacttggtcatttagaggaagt-aaaagtcgt-aacaaggtaac------------------------------------------------------------------------------------------------------------------------------------------------------------------------------------------------------------------------------------------------------------------------------------------------------------cgtaggt-gaacctgcggttggatcatta------------------------------------------------------------------------------------------------------------------------------------------------------------------------------------------------------------------------------------------------------------------------------------------------------------------------------------------------------------------------------------------------------------------------------------------------------------------------------------------------------------------------------------------------------------------------------------------------------------------------------------------------------------------------------------------------------------------------------------------------------------------------------------------------------------------------------------------------------------------------------------------------------------------------------------------------------------------------------------------------------------------------------------------------------------------------------------------------------------------------------------------------------------------------------------------------------------------------------------------------------------------------------------------------------------------------------------------------------------------------------------------------------------------------------------------------------------------------------------------------------------------------------------------------------------------------------------------------------------------------------------------------------------------------------------------------------------------------------------------------------------------------------------------------------------------------------------------------------------------------------------------------------------------------------------------------------------------------------------------------------------------------------------------------------------------------------------------------------------------------------------------------------------------------------------------------------------------------------------------------------------------------------------------------------------------------------------------------------------------------------------------------------------------------------------------------------------------------------------------------------------------------------------------------------------------------------------------------------------------------------------------------------------------------------------------------------------------------------------------------------------------------------------------------------------------------------------------------------------------------------------------------------------------------------------------------------------------------------------------------------------------------------------------------------------------------------------------------------------------------------------------------------------------------------------------------------------------------------------------------------------------------------------------------------------------------------------------------------------------------------------------------------------------------------------------------------------------------------------------------------------------------------------------------------------------------------------------------------------------------
>AF164272/DQ273775_Chytridiomycota_Incertae_Sedis_Chytridiomycetes_Rhizophlyctidales_Rhizophlyctidaceae_Rhizophlyctis_Rhizophlyctis_harderi
--------------------------------------------------catgcatgtgtaagtataa-gc-aatt-tatac--tgtgaaactgcgaatggctcattaaatcagttatagtttatttgataat-acc--------ttactacttgg-ataaccgtggtaattctagagctaatacatgcta--aaaacctcgac----t-tc---tggaagaggtgtatttattagataaaaaaccaatcggc-------ttcgg--------------ccgtctactggtgaatcatgat-aa-cttttcgaatcgcatgact-tt-----------tgtcgg--cgatggttcattcaaatttct-gccctatca-actttcgatggtaggatagagg-cctaccatggttttaacggg-taacggagaattagggttcga--ttccggag-agggagcct-gagaaacggcta-ccacatcc--aagga-aggcagcaggcgcgcaaattacccaatcctgacac---agggaggtagtgacaataaataacaatacagggctt-tt-taagtcttgtaatt-gg-aatgagtacaatttaaatctcttaacgagaaccaattggagggcaagtctggt-------------------------------------------------------------------------------------------------------------------------------------------------------------------------------------------------------------------------------------------------------------------------------------------------------------------------------------------------------------------------------------------------------------------------------------------------------------------------------------------------------------------------------------------------------------------------------------------------------------------------------------------------------------------------------------------------------------------------------------------------------------------------------------------------------------------------------------------------------------------------------------------------------------------------------------------------------------------------------------------------------------------------------------------------------gccagcagccgcggtaattccagctccaatagcgtatattaaagttgttgcagttaaaaagctcgtagttgaactttgggt-tcg-----g-cttg--------------gc-ggtctt-gtc----------gt--------atga----cttg----------cactgct--------------atggtcgaatc--ttt--c--------------cttctggtgaa-------------ctattgtgct-att--------catttag-tgcgat--------------------aggga-gccaggacttttactttgaaaaaattagagtgtttaaag-caggc---t-t-----acgcttgaata-cattagcat-ggaataataaaataggac--tt-tgg-t-ttt--attt--tgttgg-tttc-------------------------------------------------------------taagac-cgaagtaatgattaatag-ggtcagtt-gggggcattagtattt-aatcgtc--agaggtgaaattc-ttggattgat-taaaga-ctaacttctgcgaaagcatttg-ccaaggatgtttt-cattaatcaa-gaacgaaagttaggggatcgaagacgatcagataccgtcgtagtc-ttaaccataaactatgccgactagggatcggacgatgttca-------------at-aatgactcgttcggcac-cttatgagaaatca-aagtttttaggttcc------------------------------------------------------ggg--------------------------------------------gggagta-tg-gtcgcaagg-ctgaaactt-aaaggaattgac-ggaagggcaccacca-ggagt---------------------------------------------------------------------------------------------------------------------------------------------------------------------------------------------------------------------------------------------------------------------------------------------------------------------------------------------------------------------------------------------------------------------------------------------ggagcctgcggcttaatttgactcaa---cac-ggggaaactcaccaggt------------------------------------------------------------------------------------------------------------------------------------------------------------------------------------------------------------------------------------------------------------------------------------------------------------------------------------------------------------------------------------------------------------------------ccagacatagtaag-gattgacagattgagagctcttt-cttgattctatgggtggtggtgcatggccgttcttagttggtggagtg-atttgtctggttaattccgtt-aacgaacgagaccttaacctgc-taaatagttacattaa--------------------ctc-t-----g-------gttgat-----------------------------ggt-t-------aacttcttagagggactataga-cttt-------------tagtctatggaagttt-gaggcaataacaggt--------------------------------------------------------------------------------------------------------------------------------------------------------------------------------------------------------------------------------------------------------------------------------------------------------------------------------------------------------------------------------------------------------------------------------------------------------------------------ctgtgatgcccttagatgttc--tgggccgca---cgcgcgct-ac--ac--tgatgaaggcaacaag-----------ta------------------------------------------------------atta----accttg-gcc-ggaa-ggtctgggtaatc-ttttgaaacttcatcgtgctggggatagtcctttgcaattattggacttcaacgaggaattcctagtaagcgtgagtcatcagctcgcg--ttgattacgtccctgccctt-------------------------------------------------------------------------------------------------------------------------------------------------------------------------------------------------------------------------------------------------------------------------------------------------------------------------------------------------------------------------------------------------------------------------------tgtacaca-ccgccc-gtcgctagtaccgattgaatggct-tag--tga--gacctccggat--tagcgattc-ttt--ggtggcaacaccg----------------------tt-gaatt-gccgagaagttggtcaaacttggtcatttagaggaact-aaaagtcgt-aacaaggtaac------------------------------------------------------------------------------------------------------------------------------------------------------------------------------------------------------------------------------------------------------------------------------------------------------------cgtaggt-gaacctgcggttggatcatta------------------------------------------------------------------------------------------------------------------------------------------------------------------------------------------------------------------------------------------------------------------------------------------------------------------------------------------------------------------------------------------------------------------------------------------------------------------------------------------------------------------------------------------------------------------------------------------------------------------------------------------------------------------------------------------------------------------------------------------------------------------------------------------------------------------------------------------------------------------------------------------------------------------------------------------------------------------------------------------------------------------------------------------------------------------------------------------------------------------------------------------------------------------------------------------------------------------------------------------------------------------------------------------------------------------------------------------------------------------------------------------------------------------------------------------------------------------------------------------------------------------------------------------------------------------------------------------------------------------------------------------------------------------------------------------------------------------------------------------------------------------------------------------------------------------------------------------------------------------------------------------------------------------------------------------------------------------------------------------------------------------------------------------------------------------------------------------------------------------------------------------------------------------------------------------------------------------------------------------------------------------------------------------------------------------------------------------------------------------------------------------------------------------------------------------------------------------------------------------------------------------------------------------------------------------------------------------------------------------------------------------------------------------------------------------------------------------------------------------------------------------------------------------------------------------------------------------------------------------------------------------------------------------------------------------------------------------------------------------------------------------------------------------------------------------------------------------------------------------------------------------------------------------------------------------------------------------------------------------------------------------------------------------------------------------------------------------------------------------------------------------------------------------------------------------------------------------------------------------------------------------------------------------------------------------------------------------------------------------------
>AF164278.2/DQ273814.1_Arkaya_lepida
----------------------agtcatatgcttgtctcaaagattaagccatgcatgtctaagtataa-acaa-tt-tttac--tgtgaaactgcgaatggctcattaaatcagttatagtttatttgatagt-aac--------ttactacttgg-ataaccgtggtaattctagagctaatacatgcat-taaaaacccgac----t-tt---cggaagggttgtatttattagattaaaaaccaatggga-------gcaat--------------cctttttttggtgattcatagt-aa-cctttcgaatcgtattgct-tt----------acgcaga--cgatggttcattcaaatttct-gccctatca-actttcgatggtaggatagagg-cctaccatggttttaacggg-taacggagaattagggttcga--ttccggag-agggagcct-gagaaacggcta-ccacatcc--aagga-aggcagcaggcgcgcaaattacccaatcccgacac---ggggaggtagtgacaataaataacaatccagggctt-tt-taagtcttggaatt-gg-aatgagtacaatttaaatcccttaacgagaaccaattggagggcaagtctggt-------------------------------------------------------------------------------------------------------------------------------------------------------------------------------------------------------------------------------------------------------------------------------------------------------------------------------------------------------------------------------------------------------------------------------------------------------------------------------------------------------------------------------------------------------------------------------------------------------------------------------------------------------------------------------------------------------------------------------------------------------------------------------------------------------------------------------------------------------------------------------------------------------------------------------------------------------------------------------------------------------------------------------------------------------gccagcagccgcggtaattccagctccaatagcgtatattaaagttgttgcagttaaaaagctcgtagttgaattttggat-ttg-----a-ctga--------------gt-ggtctc-atc----------tt--------acga----tgagt---------tactactt------------tttagttgaatc--ttt--c--------------cttctggggaa-------------ctaacgtgct-ctt--------agttgaa-tgcgtt--------------------aagga-tccaggatttttactttgaaaaaattagagtgttcaaag-caggca-tt-t-----ttgctcgaata-cattagcat-ggaataatagaataggac--tt-tgg-t-ttt--attt--tgttgg-tttc-------------------------------------------------------------taagac-cgaggtaatgattaatag-ggacagtt-gggggcattagtattt-aattgtc--agaggtgaaattc-ttggatttat-gaaaga-ctaacttctgcgaaagcatttg-tcaaggatgtttt-cattaatcaa-gaacgaaagttaggggatcgaagacgatcagataccgtcgtagtc-ttaaccataaactatgccgactaaggatcagacgatgttaat---------------tttgactcgtttggcac-ttaatgagaaatca-aagtttttgggttcc------------------------------------------------------ggg--------------------------------------------gggagta-cg-gccgcaaga-ctgaaactt-aaaggaattgac-ggaagggcaccacca-ggagt---------------------------------------------------------------------------------------------------------------------------------------------------------------------------------------------------------------------------------------------------------------------------------------------------------------------------------------------------------------------------------------------------------------------------------------------ggagcctgcggcttaatttgactcaa---cac-ggggaaactcaccaggt------------------------------------------------------------------------------------------------------------------------------------------------------------------------------------------------------------------------------------------------------------------------------------------------------------------------------------------------------------------------------------------------------------------------ccagacatagtaag-gattgacagattgagagctcttc-cttgattctatgggtggtggtgcatggccgttcttagttggtggagtg-atttgtctggttaattccgtt-aacgaacgagaccttaacctgc-taaatagttacgttaa--------------------ctt-t-----g-------gttgac-----------------------------gct-t-------aacttcttagagggactatgtg-catt-------------tagcacgtggaagttt-gaggcaataacaggttaaccgtatggtttacatggtattaataacatctaagcatcaacaggcctgtaaaagcgggtctcaaacttcttactggtcaaaaaaataatatccgctagtcta----catgcattttacttttgtggaagaggtcttccaatatcagac-aaaagggcattaagaattcttaatgctagcatgaggcaagaccacctggtacaggggacgcctattaaattactaat----------aggtcaatcctgtggcgagttcaagtaacgctgaaccgtcgcaacgcgcggaaaggggtcggtttacttataaagagtaagcttaaggtacgtgctaatcccacgagt-aatcgtgcttctatgtcaaggactgatatgccaaaccatagaagggtttttttaattaaaaactggtcttttaaaaaaaaaaaatagtgtattttataaattaaaaaatgctgtgatgcccttagatgttc--tgggccgca---cgcgcgct-ac--ac--tgatgaaggcagcaag-----------tt------------------------------------------------------tttt----tccttg-gcc-ggaa-ggtctgggtaatc-ttctgaaacttcatcgtgctggggatagtccattgcaattattggacttcaacgaggaattcctagtaagcgcaagtcatcagcttgcg--ttgattacgtccctgccctt-------------------------------------------------------------------------------------------------------------------------------------------------------------------------------------------------------------------------------------------------------------------------------------------------------------------------------------------------------------------------------------------------------------------------------tgtacaca-ccgccc-gtcgttactaccgattgaatggct-tag--tga--gatctccggat--cgataaacc-gta--cttggcaacaaga----------------------ac-agttt-gttgagaagttactcaaacttggtcatttagaggaagt-acaagtcgt-aacaaggtaac------------------------------------------------------------------------------------------------------------------------------------------------------------------------------------------------------------------------------------------------------------------------------------------------------------cgtaggt-gaacctgcggttggatcatta------------------------------------------------------------------------------------------------------------------------------------------------------------------------------------------------------------------------------------------------------------------------------------------------------------------------------------------------------------------------------------------------------------------------------------------------------------------------------------------------------------------------------------------------------------------------------------------------------------------------------------------------------------------------------------------------------------------------------------------------------------------------------------------------------------------------------------------------------------------------------------------------------------------------------------------------------------------------------------------------------------------------------------------------------------------------------------------------------------------------------------------------------------------------------------------------------------------------------------------------------------------------------------------------------------------------------------------------------------------------------------------------------------------------------------------------------------------------------------------------------------------------------------------------------------------------------------------------------------------------------------------------------------------------------------------------------------------------------------------------------------------------------------------------------------------------------------------------------------------------------------------------------------------------------------------------------------------------------------------------------------------------------------------------------------------------------------------------------------------------------------------------------------------------------------------------------------------------------------------------------------------------------------------------------------------------------------------------------------------------------------------------------------------------------------------------------------------------------------------------------------------------------------------------------------------------------------------------------------------------------------------------------------------------------------------------------------------------------------------------------------------------------------------------------------------------------------------------------------------------------------------------------------------------------------------------------------------------------------------------------------------------------------------------------------------------------------------------------------------------------------------------------------------------------------------------------------------------------------------------------------------------------------------------------------------------------------------------------------------------------------------------------------------------------------------------------------------------------------------------------------------------------------------------------------------------------------------------------------------------
>AF164337.1/DQ273777.1_Monoblepharella_mexicana
--------------------------------------caaagattaagccatgcatgtctaagtataa-gcaatct--atac--tgtgaaactgcgaatggctcattaaatcagttatagtttatttgatagt-acc--------ttactacatgg-ataaccgtggtaattctagagctaatacatgcta--aaaatcccgac----t-tc---tggaagggatgtatttattagattcaaaaccaacccgg-------gcaac--------------cggttttttggtgattcatagt-aa-cttttcgaatcgcagggct-tt----------acgccgg--cgatggttcattcaaatttct-gccctatca-actttcgatggtacggtattgg-cctaccatggttttaacggg-taacggggaattagggttcgg--ttccggag-agggagcct-gagaaatggcta-ccacatcc--aagga-aggcagcaggcgcgcaaattacccaatctcgatac---gaggaggtagtgacaagaaataacaatccagggctc-tc-tgagtcttggaatt-gg-aatgagaacaatttaaatcccttaacgaggaacaattggagggcaagtctggt-------------------------------------------------------------------------------------------------------------------------------------------------------------------------------------------------------------------------------------------------------------------------------------------------------------------------------------------------------------------------------------------------------------------------------------------------------------------------------------------------------------------------------------------------------------------------------------------------------------------------------------------------------------------------------------------------------------------------------------------------------------------------------------------------------------------------------------------------------------------------------------------------------------------------------------------------------------------------------------------------------------------------------------------------------gccagcagccgcggtaattccagctccaatagcgtatattaaagttgttgcagttaaaaagctcgtagtcgaattttgggc-ttg-----g-ctga--------------ag-ggtct--gcc----------tc--------acgg----tacg----------cactctt--------------ctggtcgggcc--ttt--c--------------cttctggcgaa-------------ccacggtgct-ctt--------cactgag-tgccgt--------------------gggga-accaggacttttactttgaaaaaattagagtgtttaaag-caagc---c-t-----tcgcttgaata-cattagcat-ggaataatagaataggac--cc-tggtt-tct--attt--tgttgg-tttc-------------------------------------------------------------tggaac-cggagtaatgattaatag-ggatagtt-gggggcattagtattt-aattgtc--agaggtgaaattc-ttggatttat-gaaaga-ctaacttctgcgaaagcatttg-ccaaggatgtttt-cattgatcaa-gaacgaaagttaggggatcgaagacgatcagataccgtcgtagtc-ttaaccataaactatgccagctccggatcggccggcgttaa--------------t-tacgacccggtcggcac-ggtgtgagaaatca-aagcttttgggttct------------------------------------------------------ggg--------------------------------------------gggagta-tg-gtcgcaagg-ctgaaactt-aaaggaattgac-ggaagggcaccacca-ggagt---------------------------------------------------------------------------------------------------------------------------------------------------------------------------------------------------------------------------------------------------------------------------------------------------------------------------------------------------------------------------------------------------------------------------------------------ggagcctgcggcttaatttgactcaa---cac-ggggaaactcaccaggt------------------------------------------------------------------------------------------------------------------------------------------------------------------------------------------------------------------------------------------------------------------------------------------------------------------------------------------------------------------------------------------------------------------------ccagacatagtaag-gattgacagattgagagctcttt-cttgattctatgggtggtggtgcatggccgttcttagttggtggagtg-atttgtctggttaattccgtt-aacgaacgagaccttaacctgc-taaatagtcacacgaa--------------------cac-cc---tg-------ttcgtg-----------------------------gca-g-------tacttcttagagggactatgga-tgtt-------------taatccatggaagttt-gaggcaataacaggt--------------------------------------------------------------------------------------------------------------------------------------------------------------------------------------------------------------------------------------------------------------------------------------------------------------------------------------------------------------------------------------------------------------------------------------------------------------------------ctgtgatgcccttagatgttc--tgggccgca---cgcgcgct-ac--ac--tgatgaagtcaacgag-----------tt------------------------------------------------------tata----accttg-gcc-ggaa-ggtctgggtaatc-ttgtgaaacttcatcgtgctggggatagagcattgcaattattgctcttcaacgaggaattcctagtaagcgtgagtcatcagctcgcg--ttgattacgtccctgccctt-------------------------------------------------------------------------------------------------------------------------------------------------------------------------------------------------------------------------------------------------------------------------------------------------------------------------------------------------------------------------------------------------------------------------------tgtacaca-ccgccc-gtcgctactaccgattgaatggct-tag--tga--ggtcttcggat--tggagaact-gct--tccagcgatggca----------------------gc-ggttc-accgaaaagtcgatcaaacttggtcatttagaggaagt-aaaagtcgt-aaca------------------------------------------------------------------------------------------------------------------------------------------------------------------------------------------------------------------------------------------------------------------------------------------------------------------------------------------------------------------------------------------------------------------------------------------------------------------------------------------------------------------------------------------------------------------------------------------------------------------------------------------------------------------------------------------------------------------------------------------------------------------------------------------------------------------------------------------------------------------------------------------------------------------------------------------------------------------------------------------------------------------------------------------------------------------------------------------------------------------------------------------------------------------------------------------------------------------------------------------------------------------------------------------------------------------------------------------------------------------------------------------------------------------------------------------------------------------------------------------------------------------------------------------------------------------------------------------------------------------------------------------------------------------------------------------------------------------------------------------------------------------------------------------------------------------------------------------------------------------------------------------------------------------------------------------------------------------------------------------------------------------------------------------------------------------------------------------------------------------------------------------------------------------------------------------------------------------------------------------------------------------------------------------------------------------------------------------------------------------------------------------------------------------------------------------------------------------------------------------------------------------------------------------------------------------------------------------------------------------------------------------------------------------------------------------------------------------------------------------------------------------------------------------------------------------------------------------------------------------------------------------------------------------------------------------------------------------------------------------------------------------------------------------------------------------------------------------------------------------------------------------------------------------------------------------------------------------------------------------------------------------------------------------------------------------------------------------------------------------------------------------------------------------------------------------------------------------------------------------------------------------------------------------------------------------------------------------------------------------------------------------------------------------------------------------------------------------------------------------------------------------------------------------------------------------------------------------------------------------------------------------------------------------------------------------------------------------------
>AF349564/AY724688_Ministeriida_Capsasporidae_Capsaspora_Capsaspora_owczarzaki
a-acctggttgatcctgccagtagtcatatgcttgtctcaaagattaagccatgcatgtctaagtataa-accaatt-tatac--ggtgraactgcgaatggctcattacatcagttatagtttatttgatatt-acc--------ttactacttgg-ataaccgtagtaattctagagctaatacatgcaa--aaaatcccgac----t-tc---tggaagggatgtatttattagatacaaaaccaaaccgg-------ggcaa--------------cycggycgtggtgattcataat-aa-ctttgcgaatcgcatggct-tt----------acgctgg--cgatgcatcattcaaatttct-gccctatca-actttcgatggtaaggtattgg-cttaccatggttacaacggg-taacggagaattagggttcga--ttccggag-agggagcct-gagagatggcta-ccacatcc--aagga-aggcagcaggcgcgcaaattacccaatcctgacac---agggaggtagtgacaataaataacaatccagggctt-tt-acagtcttggaatt-gg-aatgagaacaatttaaatcccttatcgaggaacaattggagggcaagtctggt-------------------------------------------------------------------------------------------------------------------------------------------------------------------------------------------------------------------------------------------------------------------------------------------------------------------------------------------------------------------------------------------------------------------------------------------------------------------------------------------------------------------------------------------------------------------------------------------------------------------------------------------------------------------------------------------------------------------------------------------------------------------------------------------------------------------------------------------------------------------------------------------------------------------------------------------------------------------------------------------------------------------------------------------------------gccagcagccgcggtaattccagctccaatagcgtatattaaagttgctgcagttaaaaagctcgtagttgaactttgggc-tgt-----g-gacg--------------tc-ggtcg--gcc----------tt--------ttgg----tcag----------tactgac--------------gcctgcatgcc--tcr--a--------------tcgcctgtaga-------------cgtgcgcgty-ctt--------tactgag-cgcgta--------------------tcgga-tataggacttttactgtgaaaaaattagagtgttcaaag-caggc---t-t----aacgcttgaata-cctcagcat-ggaataacgaaataggac--tt-tgg-t-tct--attt--tgttgg-tttc-------------------------------------------------------------taggac-cgaagtaatgattaatag-ggatagtt-ggggccgttagtattt-aattgtc--agaggtgaaattc-ttggatttat-gaaaga-ctaacttctgcgaaagcattcg-gcaaggatgtttt-cattaatcaa-gaacgaaagttaggggatcgaagacgatcagataccgtcgtagtc-ttaaccttaaacgatgccaactagggatcggtggatgttaac---------------attgacttcatcggcac-cttatgagaaatca-aagtttttgggttct------------------------------------------------------ggg--------------------------------------------gggagta-tg-gtcgcaagg-ctgaaactt-aaaggaattgac-ggaagggca-cacca-ggagt---------------------------------------------------------------------------------------------------------------------------------------------------------------------------------------------------------------------------------------------------------------------------------------------------------------------------------------------------------------------------------------------------------------------------------------------ggagcctgcggcttaatttgactcaa---cac-ggggaaactcaccgggt------------------------------------------------------------------------------------------------------------------------------------------------------------------------------------------------------------------------------------------------------------------------------------------------------------------------------------------------------------------------------------------------------------------------ccggacatagtaag-gattgacagattgatagctcttt-cttgattctatgggtggtggtgcatggccgttcttagttggtggagtg-atttgtctggttaattccgtt-aacgaacgagaccttaacctgc-taaatagttacgtgat--------------------cct-c-----g-------gatcat-----------------------------gga-c-------aacttcttagagggactattgg-tgat-------------taaccaatggaggttt-gaggcaataacaggt--------------------------------------------------------------------------------------------------------------------------------------------------------------------------------------------------------------------------------------------------------------------------------------------------------------------------------------------------------------------------------------------------------------------------------------------------------------------------ctgtgatgcccttcgatgtcc--cgggccgca---cgcgcgct-ac--ac--tgacgaaggcagagag-----------tt------------------------------------------------------tata----accttg-acc-ggaa-ggtctgggtaatc-ttcc-aatcttcgtcgtgatggggattgatccttgtaattctggatcatcaacgaggaattcctagtacccgcaagtcatcagcttgcg--aagactacgtccctgccctt-------------------------------------------------------------------------------------------------------------------------------------------------------------------------------------------------------------------------------------------------------------------------------------------------------------------------------------------------------------------------------------------------------------------------------tgtacaca-ccgccc-gtcgctactaccgattgaatggtt-tag--tga--gatctccggac--tgacatttt-gca--gctggcaacagcc----------------------gc-gaggt-gacgagaagttgctcaaacttgatcatttagaggaagt-aaaagtcgt-aacaaggttac------------------------------------------------------------------------------------------------------------------------------------------------------------------------------------------------------------------------------------------------------------------------------------------------------------cgtaggt-gaacctgcagaaggatca---------------------------------------------------------------------------------------------------------------------------------------------------------------------------------------------------------------------------------------------------------------------------------------------------------------------------------------------------------------------------------------------------------------------------------------------------------------------------------------------------------------------------------------------------------------------------------------------------------------------------------------------------------------------------------------------------------------------------------------------------------------------------------------------------------------------------------------------------------------------------------------------------------------------------------------------------------------------------------------------------------------------------------------------------------------------------------------------------------------------------------------------------------------------------------------------------------------------------------------------------------------------------------------------------------------------------------------------------------------------------------------------------------------------------------------------------------------------------------------------------------------------------------------------------------------------------------------------------------------------------------------------------------------------------------------------------------------------------------------------------------------------------------------------------------------------------------------------------------------------------------------------------------------------------------------------------------------------------------------------------------------------------------------------------------------------------------------------------------------------------------------------------------------------------------------------------------------------------------------------------------------------------------------------------------------------------------------------------------------------------------------------------------------------------------------------------------------------------------------------------------------------------------------------------------------------------------------------------------------------------------------------------------------------------------------------------------------------------------------------------------------------------------------------------------------------------------------------------------------------------------------------------------------------------------------------------------------------------------------------------------------------------------------------------------------------------------------------------------------------------------------------------------------------------------------------------------------------------------------------------------------------------------------------------------------------------------------------------------------------------------------------------------------------------------------------------------------------------------------------------------------------------------------------------------------------------------------------------------------------------
>AGBC01000333/AF205941_Mucoromycota_Mucoromycotina_Incertae_Sedis_Mucorales_Lichtheimiaceae_Rhizomucor_Rhizomucor_miehei_CAU432
----------------------------------------------------------------------------------------------------------------------------------------------------------------------------------------acatgcgt--aaaggg---------t-cc---ttcgggattcgcacttattagataaagccaacgtaagg-------gtaaaa-----------cctttcgaattggtgaatcataat-aa-tttggtga------------tc----------gtgtatg--cgac-actcgctcgattttct-gccctatca-ttgctagattgtacgatagagg-cgtacaatggcagccacggg-taacggggaataagggttcga--ttccggag-agggagcct-gagaaacggcta-ccacatcc--aagga-aggcagcaggcgcgcaaattacccaatgccaaata---ggcgaggtagtgacaatacataacaatgcagggcct-tt-acggtcttgcaatt-gg-aatgagtacaatttaaatcctttaacgaggatcaattggagggcaagtctggt-------------------------------------------------------------------------------------------------------------------------------------------------------------------------------------------------------------------------------------------------------------------------------------------------------------------------------------------------------------------------------------------------------------------------------------------------------------------------------------------------------------------------------------------------------------------------------------------------------------------------------------------------------------------------------------------------------------------------------------------------------------------------------------------------------------------------------------------------------------------------------------------------------------------------------------------------------------------------------------------------------------------------------------------------------gccagcagccgcggtaattccagctccaatagcgtatattaaagttgttgcagttaaaacgtccgtagtcgaacgtcagcc-ttt-----a-gcaat-------------gc-accgcc-tcc----------tt------------------------------cactggtt---------------gcagtgtca--tttgctat---------------------------ggcttaaataggttctccc-ttc--------ggggggt-------------------------------------tcctcattaccgtgagcaaatcagagtgtttaaag-caggc---t-tt---atggcttgaatg-agttagcat-gggataacggaatacgac--ta-tgg---tct--attt--cgttgg-tttt-------------------------------------------------------------aaagac-caaagtaatgatgaatag-gagtggtc-gagggtatttgtattt-gggcgct--agaggtgaaattc-ttggattgcc-cgaaga-caaacaactgcgaaagcatttatcccaggacatttc-cattgatcaa-ggtcgaaggttaagggatcgaaaacgattagataccgttgtagtc-ttaacagtaaacgatgccgactagagatcaggcttgatcct----------------ttggacaagcttggcat-ctta-gcgaaagta-aagtttttgggctct------------------------------------------------------ggg--------------------------------------------gggagta-tg-gacgcaagt-ctgaaactt-aaaggaattgac-ggaagggcaccacca-ggagt---------------------------------------------------------------------------------------------------------------------------------------------------------------------------------------------------------------------------------------------------------------------------------------------------------------------------------------------------------------------------------------------------------------------------------------------ggagcctgcggcttaatttgactcaa---cac-ggggaaactcaccaggt------------------------------------------------------------------------------------------------------------------------------------------------------------------------------------------------------------------------------------------------------------------------------------------------------------------------------------------------------------------------------------------------------------------------ccggacataggaag-gattgacagattgaaagctcttt-ctagattctatgggtggtggtgcatggccgttcttagttcgtggagtg-atttgtctggttaattccgtt-aacgaacgagaccttaatctgc-taaatagacagaccaa--------------------cct-tt---tg-------gttggatc-atgaaaccttcgg----------gtttcc-t-------gtcttcttagagatacagttgg-cttt-------------aagccaaaggaagttt-gaggcaataacaggt--------------------------------------------------------------------------------------------------------------------------------------------------------------------------------------------------------------------------------------------------------------------------------------------------------------------------------------------------------------------------------------------------------------------------------------------------------------------------ctgtgatgcccttagatgttc--tgggccgca---cgcgcgct-ac--ac--tgatgaaggcaacgag-----------tt------------------------------------------------------tata----accttg-gcc-ggaa-ggtctgggtaaac-ttttgaaacttcatcgtgctggggatagagcattgcaattattgctcttcaacgaggaattcctagtaagcgcaagtcatcagcttgcg--ttgattacgtccctgccctt-------------------------------------------------------------------------------------------------------------------------------------------------------------------------------------------------------------------------------------------------------------------------------------------------------------------------------------------------------------------------------------------------------------------------------tgtacaca-ccgccc-gtcgctactaccgattgaatggctatag--tga--gcatatgggag--gctatgctt-tgg--actggcaacggtc----------------------cg-aagctttagccgaactatggcaaactactccatttagaggaagt-aaaagtcgt-aacaaggtttc------------------------------------------------------------------------------------------------------------------------------------------------------------------------------------------------------------------------------------------------------------------------------------------------------------cgtaggt-gaacctgcggaag--------------------------------------------------------------------------------------------------------------------------------------------------------------------------------------------------------------------------------------------------------------------------------------------------------------------------------------------------------------------------------------------------------------------------------------------------------------------------------------------------------------------------------------------------------------------------------------------------------------------------------------------------------------------------------------------------------------------------------------------------------------------------------------------------------------------------------------------------------------------------------------------------------------------------------------------------------------------------------------------------------------------------------------------------------------------------------------------------------------------------------------------------------------------------------------------------------------------------------------------------------------------------------------------------------------------------------------------------------------------------------------------------------------------------------------------------------------------------------------------------------------------------------------------------------------------------------------------------------------------------------------------------------------------------------------------------------------------------------------------------------------------------------------------------------------------------------------------------------------------------------------------------------------------------------------------------------------------------------------------------------------------------------------------------------------------------------------------------------------------------------------------------------------------------------------------------------------------------------------------------------------------------------------------------------------------------------------------------------------------------------------------------------------------------------------------------------------------------------------------------------------------------------------------------------------------------------------------------------------------------------------------------------------------------------------------------------------------------------------------------------------------------------------------------------------------------------------------------------------------------------------------------------------------------------------------------------------------------------------------------------------------------------------------------------------------------------------------------------------------------------------------------------------------------------------------------------------------------------------------------------------------------------------------------------------------------------------------------------------------------------------------------------------------------------------------------------------------------------------------------------------------------------------------------------------------------------------------------------------------------------
>AH009039.2/HQ901700.1_Lacustromyces_hiemalis
-----------------------------------------------------------------------c-aatt-tttac--tgtgaaactgcgaatggctcattaaatcagttatagtttatttgatagt-acc--------ttactacttgg-ataaccgtggtaattctagagctaatacatgcaa-aaaaaccccgac----t-tc---tggaaggggtgtatttattagataaaaaaccaatccta-------gcaat--------------aggtttcttggtgattcatagt-aa-cttttcgaatcgtatgact-tt----------atgtcga--cgatggttcattcaaatttct-gccctatca-actgtcgatggtaggatagagg-cctaccatggttttaacggg-taacggagaattagggttcga--ttccggag-agggagcct-gagaaacggcta-ccacatcc--aagga-aggcagcaggcgcgcaaattacccaatcctgatac---agggaggtagtgacaataaataacaatacagggctt-tt-taagtcttgtaatt-gg-aatgagtacaatttaaatcccttaacgagaaccaattggagggcaagtctggt-------------------------------------------------------------------------------------------------------------------------------------------------------------------------------------------------------------------------------------------------------------------------------------------------------------------------------------------------------------------------------------------------------------------------------------------------------------------------------------------------------------------------------------------------------------------------------------------------------------------------------------------------------------------------------------------------------------------------------------------------------------------------------------------------------------------------------------------------------------------------------------------------------------------------------------------------------------------------------------------------------------------------------------------------------gccagcagccgcggtaattccagctccaatagcgtatattaaagttgttgcagttaaaaagctcgtagttgaattttgggc-ctg-----g-ttag--------------ac-ggtttg-atc----------gc--------aaga----ttaa----------cactgtt---------------cgattgggtc--ttt--c--------------cttctggggaa-------------ctaatgtgct-att--------agtttag-tgcgtt--------------------aggga-tccaggacttttactttgaaaaaattagagtgttcaaag-caggc---a-t-----ttgctcgaata-cattagcat-ggaataatagaataggac--tt-tgg-t-tct--attt--tgttgg-tttt-------------------------------------------------------------caggac-cgaagtaatgattaatag-ggacagtt-gggggcattagtattt-aattgtc--agaggtgaaattc-ttggatttat-gaaaga-ctaacttctgcgaaagcatttg-ccaaggatgtttt-cattaatcaa-gaacgaaagttaggggatcgaagacgatcagataccgtcgtagtc-ttaaccataaactatgccgactagggattggatgcagttt--------------aa-attgactcattcagcac-cttatgagaaatca-aagtttttgggttccnnnnnnnnnnnnnnnnnnnnnnnnnnnnnnnnnnnnnnnnnnnnnnnnnnnnnnnnn--------------------------------------------nnnnnnn-nn-nnnnnnnnn-nnnnnnnnn-nnnnnnnnnnnn-nnnngggcaccacca-ggagt---------------------------------------------------------------------------------------------------------------------------------------------------------------------------------------------------------------------------------------------------------------------------------------------------------------------------------------------------------------------------------------------------------------------------------------------ggagcctgcggcttaatttgactcaa---cac-ggggaaactcaccaggt------------------------------------------------------------------------------------------------------------------------------------------------------------------------------------------------------------------------------------------------------------------------------------------------------------------------------------------------------------------------------------------------------------------------ccagacatagtaag-gattgacagattgagagctcttt-cttgattctatgggtggtggtgcatggccgttcttagttggtggagtg-atttgtctggttaattccgtt-aacgaacgagaccttaacctgc-taaatagtcacgttaa--------------------ctt-t-----g-------gttgat-----------------------------gtt-t-------gacttcttagagggactataga-cgtt-------------tagtctatggaagttt-gaggcaataacaggt--------------------------------------------------------------------------------------------------------------------------------------------------------------------------------------------------------------------------------------------------------------------------------------------------------------------------------------------------------------------------------------------------------------------------------------------------------------------------ctgtgatgcccttagatgttc--tgggccgca---cgcgcgct-ac--ac--tgataaaggcagcaag-----------ta------------------------------------------------------attt----tccttg-gcc-ggaa-ggtctgggtaatc-ttgtgaaactttatcgtgctggggatagtccattgcaattattggacttcaacgaggaattcctagtaagcgcatgtcatcagcatgcg--ttgattacgtc------------------------------------------------------------------------------------------------------------------------------------------------------------------------------------------------------------------------------------------------------------------------------------------------------------------------------------------------------------------------------------------------------------------------------------------------------------------------------------------------------------------------------------------------------------------------------------------------------------------------------------------------------------------------------------------------------------------------------------------------------------------------------------------------------------------------------------------------------------------------------------------------------------------------------------------------------------------------------------------------------------------------------------------------------------------------------------------------------------------------------------------------------------------------------------------------------------------------------------------------------------------------------------------------------------------------------------------------------------------------------------------------------------------------------------------------------------------------------------------------------------------------------------------------------------------------------------------------------------------------------------------------------------------------------------------------------------------------------------------------------------------------------------------------------------------------------------------------------------------------------------------------------------------------------------------------------------------------------------------------------------------------------------------------------------------------------------------------------------------------------------------------------------------------------------------------------------------------------------------------------------------------------------------------------------------------------------------------------------------------------------------------------------------------------------------------------------------------------------------------------------------------------------------------------------------------------------------------------------------------------------------------------------------------------------------------------------------------------------------------------------------------------------------------------------------------------------------------------------------------------------------------------------------------------------------------------------------------------------------------------------------------------------------------------------------------------------------------------------------------------------------------------------------------------------------------------------------------------------------------------------------------------------------------------------------------------------------------------------------------------------------------------------------------------------------------------------------------------------------------------------------------------------------------------------------------------------------------------------------------------------------------------------------------------------------------------------------------------------------------------------------------------------------------------------------------------------------------------------------------------------------------------------------------------------------------------------------------------------------------------------------------------------------------------------------------------------------------------------------------------------------------------------------------------------------------------------------------------------------------------------------------------------------------------------------------------------------------------------------------------------------------------------------------------------------------------------------------------------------------------------------------------------------------------------------------------------------------
>AH009044.2/AY349083.1_Chytridium_lagenaria
-------------------------------------------------------------------------taat-tttac--tgtgaaactgcgaatggctcattaaatcagttatagtttatttgatagt-acc--------ttgccaattgg-ataaccgtggtaattctagagctaatacatgcta--aaaatcccgac----t-tc---tggaagggatgtatttattagataaaaaaccaacccgg-------gcaac--------------cggtttttggatgattcataat-aa-cttttcgaatcgtatgacc-tt----------gcgtcga--cgatggttcattcaaatttct-gccctatca-actttcgatggtaggatagagg-cctaccatggttttaacggg-taacggagaattagggttcga--ttccggag-agggagcct-gagaaacggcta-ccacatcc--aagga-aggcagcaggcgcgcaaattacccaatcctgacac---agggaggtagtgacaataaataacaatgcagagcct-tt-caggttttgcaatt-gg-aatgagtacaatttaaatcccttaacgagaatcaattggagggcaagtctggt-------------------------------------------------------------------------------------------------------------------------------------------------------------------------------------------------------------------------------------------------------------------------------------------------------------------------------------------------------------------------------------------------------------------------------------------------------------------------------------------------------------------------------------------------------------------------------------------------------------------------------------------------------------------------------------------------------------------------------------------------------------------------------------------------------------------------------------------------------------------------------------------------------------------------------------------------------------------------------------------------------------------------------------------------------gccagcagccgcggtaattccagctccaatagcgtatattaaagttgttgcagttaaaaagctcgtagttgaattttgggc-ctg-----a-ttga--------------gt-ggtctt-gcc----------tc---------gtg----taag----------cactgct--------------ctgattgggcc--ttt--c--------------cttctggggaa-------------ccatc-tgct-ctt--------aattggg-tgtgtt--------------------gggga-tccaggacttttactttgaaaaaattagagtgttcaaag-caggc---a-t-----tagcttgaata-cattagcat-ggaataataaaatagg-c--tt-tgg-t-tct--attt--tgttgg-ttct---------------------------------------------------------------aggc-cgaagtaatgattaatag-ggatagtt-gggggcgttagtattt-aattgtc--agaggtgaaattc-ttagatttat-gaaaga-ctaacttctgcgaaagcattcg-ccaaggatgtttt-cattaatcaa-gaacgaaagttaggggatcgaagacgatcagataccgtcgtagtc-ttaaccataaactatgccgactagggatcggacgatgtata------------ctt-aatgactcgttcggcac-cttatgagaaatca-aagtttttggttccn-------------nnnnnnnnnnnnnnnnnnnnnnnnnnnnnnnnnnnnnnnnnnnn--------------------------------------------nnnnnnn-nn-nnnnnnnnn-nnnnnnnnn-nnnnnnnnnnnn-nnnnnnnnnnnnnnn-ngagt---------------------------------------------------------------------------------------------------------------------------------------------------------------------------------------------------------------------------------------------------------------------------------------------------------------------------------------------------------------------------------------------------------------------------------------------ggagcctgcggcttaatttgactcaa---cac-ggggaaactcaccaggt------------------------------------------------------------------------------------------------------------------------------------------------------------------------------------------------------------------------------------------------------------------------------------------------------------------------------------------------------------------------------------------------------------------------ccagacataggaag-gattgacagattgagagctcttt-cttgattctatgggtggtggtgcatggccgttcttagttggtggagtg-atttgtctgg-taattccgtt-aacgaacgagaccttaacctgc-taaatagtcacgttaa--------------------ctt-t-----g-------gttgac-----------------------------ggc-t-------gacttcttagagggactacgaa-tgtta------------taattcgtggaagttt-gaggcaataacaggt--------------------------------------------------------------------------------------------------------------------------------------------------------------------------------------------------------------------------------------------------------------------------------------------------------------------------------------------------------------------------------------------------------------------------------------------------------------------------ctgtgatgcccttagatgttc--tgggccgca---cgcgcgct-ac--ac--tgatgaaggcagcgag-----------t-------------------------------------------------------attc----accttg-acc-ggaa-ggtccgggtaatc-ttctgaaacttcatcgtgctggggatagtccattgcaattattggacttcaacgaggaattcctagtaagcgtgagtcatcagctcgcg--ttgattacgtccctgccctt-------------------------------------------------------------------------------------------------------------------------------------------------------------------------------------------------------------------------------------------------------------------------------------------------------------------------------------------------------------------------------------------------------------------------------tgtacaca-ccgccc-gtcgctactaccgattgaatggct-tag--tga--gacctccggat--cgagggtgg-atc--cctggcaacaggt----------------------gtgacgct-cttgagaagctggtcaaactt--------------------------------------------------------------------------------------------------------------------------------------------------------------------------------------------------------------------------------------------------------------------------------------------------------------------------------------------------------------------------------------------------------------------------------------------------------------------------------------------------------------------------------------------------------------------------------------------------------------------------------------------------------------------------------------------------------------------------------------------------------------------------------------------------------------------------------------------------------------------------------------------------------------------------------------------------------------------------------------------------------------------------------------------------------------------------------------------------------------------------------------------------------------------------------------------------------------------------------------------------------------------------------------------------------------------------------------------------------------------------------------------------------------------------------------------------------------------------------------------------------------------------------------------------------------------------------------------------------------------------------------------------------------------------------------------------------------------------------------------------------------------------------------------------------------------------------------------------------------------------------------------------------------------------------------------------------------------------------------------------------------------------------------------------------------------------------------------------------------------------------------------------------------------------------------------------------------------------------------------------------------------------------------------------------------------------------------------------------------------------------------------------------------------------------------------------------------------------------------------------------------------------------------------------------------------------------------------------------------------------------------------------------------------------------------------------------------------------------------------------------------------------------------------------------------------------------------------------------------------------------------------------------------------------------------------------------------------------------------------------------------------------------------------------------------------------------------------------------------------------------------------------------------------------------------------------------------------------------------------------------------------------------------------------------------------------------------------------------------------------------------------------------------------------------------------------------------------------------------------------------------------------------------------------------------------------------------------------------------------------------------------------------------------------------------------------------------------------------------------------------------------------------------------------------------------------------------------------------------------------------------------------------------------------------------------------------------------------------------------------------
>AH009066.2/KJ668088.1_Gonapodya_sp.
----------------------------------------------------------------tataa-gcaaact-ttact--tgtgaaactgcgaatggctcattaaatcagttatagtttatttgatagt-acc--------ttactacttgg-ataaccgtggtaattctagagctaatacatgcta--caaatcccgac----t-tc---tggaagggatgtatttattagattaaaaaccaatccgg-------gcaac--------------cggttttctggtgattcatagt-aa-cttttcgaatcgcatggct-at----------acgccgg--cgatggttcattcaaatttct-gccctatca-actttcgatggtacggtattgg-cctaccatggttttaacggg-taacggggaattagggttcgg--ttccggag-agggagcct-gagaaatggcta-ccacatcc--aagga-aggcagcaggcgcgcaaattacccaatctcgattc---gaggaggtagtgacaagaaataacaatccagggctc-tc-tgagtcttggaatt-gg-aatgagaacaatttaaatcccttaacgaggaacaattggagggcaa-tctggt-------------------------------------------------------------------------------------------------------------------------------------------------------------------------------------------------------------------------------------------------------------------------------------------------------------------------------------------------------------------------------------------------------------------------------------------------------------------------------------------------------------------------------------------------------------------------------------------------------------------------------------------------------------------------------------------------------------------------------------------------------------------------------------------------------------------------------------------------------------------------------------------------------------------------------------------------------------------------------------------------------------------------------------------------------gccagcagccgcggtaattccagctccaatagcgtatattaaagttgttgcagttaaaaagctcgtagtcgaaccttgggc-ttg-----g-ctga--------------ag-ggtct--gcc----------tc--------acgg----tacg----------tactctt--------------ctggctgggcc--ttt--c--------------cttctggcgag-------------ccagggtgct-ctt--------aattgag-tgcttt--------------------gggga-accaggacttttactttgaaaaaattagagtgttcaaag-caagc---a-a-----tcgcttgaata-cattagcat-ggaataatagaataggac--tt-tgg-t-tct--attt--tgttgg-tttc-------------------------------------------------------------tagaac-cggagtaatgattaatag-ggatagtt-gggggcattagtattt-aattgtc--agaggtgaaattc-ttggatttat-gaaaga-ctaacttctgcgaaagcatttg-ccaaggatgtttt-cattgatcaa-gaacgaaagtta-ggnntcgaagacgatcagataccgtcgtagtc-ttaaccataaactatgccagctccggatcggccggtgttac-------------tt-tacgacccggtcggcac-ggtgtgagaaatca-aagcttttgggttct------------------------------------------------------gggnnnnnnnnnnnnnnnnnnnnnnnnnnnnnnnnnnnnnnnnnnnnnnnnnnn-nn-nnnnnnnnn-nnnnnnnnn-nnnnnnnnnnnn-nnnnnnnnnnnnnnn-nnagt---------------------------------------------------------------------------------------------------------------------------------------------------------------------------------------------------------------------------------------------------------------------------------------------------------------------------------------------------------------------------------------------------------------------------------------------ggagcctgcggcttaatttgactcaa---cac-ggggaaactcaccaggt------------------------------------------------------------------------------------------------------------------------------------------------------------------------------------------------------------------------------------------------------------------------------------------------------------------------------------------------------------------------------------------------------------------------ccagacatagtaag-gattgacagattgagagctcttt-cttgattctatgggtggtggtgcatggccgttcttagttggtggagtg-atttgtctggttaattccgat-aacgaacgagaccttaacctgc-taaatagtcacacgaa--------------------cat-ct---tg-------ttcgtg-----------------------------gct-g-------cacttcttagagggactatgga-tgtt-------------taatccatggaagttt-gaggcaataacaggt--------------------------------------------------------------------------------------------------------------------------------------------------------------------------------------------------------------------------------------------------------------------------------------------------------------------------------------------------------------------------------------------------------------------------------------------------------------------------ctgtgatgcccttagatgttc--tgggccgca---cgcgcgct-ac--ac--tgatgaagtcaacgag-----------ta------------------------------------------------------taca----accttg-gcc-ggaa-ggtccgggtaatc-ttgtgaaacttcatcgtgctggggatagagcattgcaattattgctcttcaacgaggaattcctagtaagcgtgagtcatcagctcgcg--ttgattacgtccctgccctt-------------------------------------------------------------------------------------------------------------------------------------------------------------------------------------------------------------------------------------------------------------------------------------------------------------------------------------------------------------------------------------------------------------------------------tgtacaca-ccgccc-gtcgctactaccgattgaatggct-tag--tga--ggtcttcggat--tggagggct-gca--tccagcgatggag----------------------gc-ggctc-accgagaagttgatca-------------------------------------------------------------------------------------------------------------------------------------------------------------------------------------------------------------------------------------------------------------------------------------------------------------------------------------------------------------------------------------------------------------------------------------------------------------------------------------------------------------------------------------------------------------------------------------------------------------------------------------------------------------------------------------------------------------------------------------------------------------------------------------------------------------------------------------------------------------------------------------------------------------------------------------------------------------------------------------------------------------------------------------------------------------------------------------------------------------------------------------------------------------------------------------------------------------------------------------------------------------------------------------------------------------------------------------------------------------------------------------------------------------------------------------------------------------------------------------------------------------------------------------------------------------------------------------------------------------------------------------------------------------------------------------------------------------------------------------------------------------------------------------------------------------------------------------------------------------------------------------------------------------------------------------------------------------------------------------------------------------------------------------------------------------------------------------------------------------------------------------------------------------------------------------------------------------------------------------------------------------------------------------------------------------------------------------------------------------------------------------------------------------------------------------------------------------------------------------------------------------------------------------------------------------------------------------------------------------------------------------------------------------------------------------------------------------------------------------------------------------------------------------------------------------------------------------------------------------------------------------------------------------------------------------------------------------------------------------------------------------------------------------------------------------------------------------------------------------------------------------------------------------------------------------------------------------------------------------------------------------------------------------------------------------------------------------------------------------------------------------------------------------------------------------------------------------------------------------------------------------------------------------------------------------------------------------------------------------------------------------------------------------------------------------------------------------------------------------------------------------------------------------------------------------------------------------------------------------------------------------------------------------------------------------------------------------------------------------------------------------
>AY546683/AY546688_Chytridiomycota_Incertae_Sedis_Chytridiomycetes_Cladochytriales_Cladochytriaceae_Cladochytrium_Cladochytrium_replicatum
---------------------------------------aaagattaagccatgcatgtctaagtgtaa-atgaatt---tat--agtgaaactgcgaatggctcattaaatcagttatagtttatttgatatgaaca--------ttactacttgg-ataaccgtggtaattctagagctaatacatgcaa--acaaaccccga----c-gc---aagaaggggtgcatttattagattcaaaaccaacccag---------caa--------------tggttcgttggtgattcatagt-aa-cttatcgaatcgtatggcc-tt----------gtgccga--cgatggttcattcaaatttct-gccctatca-actttcgatggtaggatagagg-cctaccatggtttttacggg-taacggggaattagggttcga--ttccggag-agggagcct-gagaaacggcta-ccacatcc--aagga-aggcagcaggcgcgcaaattacccaatcctgacac---agggaggtagtgacaaaaaataacaatgcagaactc-tt-agagttttgtaatt-gg-aatgagtacaatttaaatcccttaacgagaaccaattggagggcaagtctggt-------------------------------------------------------------------------------------------------------------------------------------------------------------------------------------------------------------------------------------------------------------------------------------------------------------------------------------------------------------------------------------------------------------------------------------------------------------------------------------------------------------------------------------------------------------------------------------------------------------------------------------------------------------------------------------------------------------------------------------------------------------------------------------------------------------------------------------------------------------------------------------------------------------------------------------------------------------------------------------------------------------------------------------------------------gccagcagccgcggtaattccagctccaatagcgtatattaaagttgttgcagttaaaaagctcgtagttgaattttgtcg-cta-----g-cttt--------------tc-ggtcta-gcc----------tc--------gcgg----ttag----------cactgc---------------ttagctagtga--ttt--c--------------cttctagcaaa-------------ctaccgtgct-ctt--------aactggg-tgtggt--------------------aggga-gctaggacttttactttgaaaaaattagagtgttcaaag-caggc---a-t-----acgcttgaata-cttcagcat-ggaataataaaataggac--tt-tgg-t-tct--attt--tgttgg-tttc-------------------------------------------------------------taggat-caaagtaatgattaatag-ggatagtt-gggggcgttagtattt-cattgtc--agaggtgaaattc-ttggattttt-gaaaga-ctaacttctgcgaaagcattcg-ccaaggatgtttt-cattaatcaa-gaacgaaagttaggggatcgaagacgatcagataccgtcgtagtc-ttaaccataaactatgccgactagggatcggacggtgttaa-------------tt-tttgacccgttcggcac-cttaggagaaatca-aagtgtttgggttcc------------------------------------------------------ggg--------------------------------------------gggagta-tg-gtcgcaagg-ctgaaactt-aaaggaattgac-ggaagggcaccacca-ggagt---------------------------------------------------------------------------------------------------------------------------------------------------------------------------------------------------------------------------------------------------------------------------------------------------------------------------------------------------------------------------------------------------------------------------------------------ggagcctgcggcttaatttgactcaa---cac-ggggaaactcaccaggt------------------------------------------------------------------------------------------------------------------------------------------------------------------------------------------------------------------------------------------------------------------------------------------------------------------------------------------------------------------------------------------------------------------------ccagacatgggaag-gattgacagattgagagctcttt-cttgattctatgggtggtggtgcatggccgttcttagttggtggagtg-atttgtctggttaattccgtt-aacgaacgagaccttaacctgc-taaatagtcacgctaa--------------------ctt-t-----g-------gtttgc-----------------------------gtc-c-------gacttcttagagggactataga-cgtt-------------cagtctatggaagttt-gaggcaataacaggt--------------------------------------------------------------------------------------------------------------------------------------------------------------------------------------------------------------------------------------------------------------------------------------------------------------------------------------------------------------------------------------------------------------------------------------------------------------------------ctgtgatgcccttagatgttc--tgggccgca---cgcgcgct-ac--ac--tgatgaaggcaacaag-----------ta------------------------------------------------------atct----accttg-gcc-ggaa-ggtctgggtaatc-ttgtgaaacttcatcgtgctggggatagtccattgcaattattggacttgaacgaggaattcctagtaagtgtgagtcatcagctcgcg--ctgattacgtccctgccctt-------------------------------------------------------------------------------------------------------------------------------------------------------------------------------------------------------------------------------------------------------------------------------------------------------------------------------------------------------------------------------------------------------------------------------tgtacaca-ccgccc-gtcgctactaccgattgaatggct-tag--tga--gacctttggag--tggattctc-tag--ctgggcaactagc----------------------cg-gagtt-tctacaaagttggtcaaacttggtcatttagaggaagt-aaaagtcgt-aacaaggtaac------------------------------------------------------------------------------------------------------------------------------------------------------------------------------------------------------------------------------------------------------------------------------------------------------------cgtaggt-gaacctgcggttggatcatta------------------------------------------------------------------------------------------------------------------------------------------------------------------------------------------------------------------------------------------------------------------------------------------------------------------------------------------------------------------------------------------------------------------------------------------------------------------------------------------------------------------------------------------------------------------------------------------------------------------------------------------------------------------------------------------------------------------------------------------------------------------------------------------------------------------------------------------------------------------------------------------------------------------------------------------------------------------------------------------------------------------------------------------------------------------------------------------------------------------------------------------------------------------------------------------------------------------------------------------------------------------------------------------------------------------------------------------------------------------------------------------------------------------------------------------------------------------------------------------------------------------------------------------------------------------------------------------------------------------------------------------------------------------------------------------------------------------------------------------------------------------------------------------------------------------------------------------------------------------------------------------------------------------------------------------------------------------------------------------------------------------------------------------------------------------------------------------------------------------------------------------------------------------------------------------------------------------------------------------------------------------------------------------------------------------------------------------------------------------------------------------------------------------------------------------------------------------------------------------------------------------------------------------------------------------------------------------------------------------------------------------------------------------------------------------------------------------------------------------------------------------------------------------------------------------------------------------------------------------------------------------------------------------------------------------------------------------------------------------------------------------------------------------------------------------------------------------------------------------------------------------------------------------------------------------------------------------------------------------------------------------------------------------------------------------------------------------------------------------------------------------------------------------------------------------------------------------------------------------------------------------------------------------------------------------------------------------------------------------------
>AY601707/DQ273766_Cryptomycota_Incertae_Sedis_Incertae_Sedis_Incertae_Sedis_Incertae_Sedis_Rozella_Rozella_sp_JEL347
-------------------------------------------------------atgtctaagtataa-atgattt---tac--agtgaaactgcgaatggctcattaaatcagttataatttatttgatatt-aac--------ttactacttgg-ataaccgtggtaattctagagctaatacatgcat--caaaacccgac----t-tc---tggaagggttgtatttattagataaaaaaccaatgcgg-------gtaac--------------cgcttctttggtgattcatagt-aa-cttttcgaatcgtatggcc-tt----------gtgctga--cgatggttcattcaaatttct-gccctatca-actttcgatggtaggatagagg-cctaccatggttttaacggg-taacggagaattagggttcga--ttccggag-agggagcct-gagaaacggcta-ccacttct--acgga-aggcagcaggcgcgcaaattacccaatggtgacac---accgaggtagtgacaataaataacaatgcaagtcct--t-atggaattgcaatt-gg-aatgagaacaatttaaatcccttatcgagcaacaattggagggcaagtctggt-------------------------------------------------------------------------------------------------------------------------------------------------------------------------------------------------------------------------------------------------------------------------------------------------------------------------------------------------------------------------------------------------------------------------------------------------------------------------------------------------------------------------------------------------------------------------------------------------------------------------------------------------------------------------------------------------------------------------------------------------------------------------------------------------------------------------------------------------------------------------------------------------------------------------------------------------------------------------------------------------------------------------------------------------------gccagcagccgcggtaattccagctccaatagcgtatgttaatgctgttgcagttaaaacgttcgtagttgaatttcgaat-gag-----g-catt-----------------ggtctc-ccc----------tc--------acggg---gctg----------aactt------------------tgctgagtt--ctt--c--------------cttctgggcat-------------tcaaggtgct-ctt--------tactggg-tgcctt---------------------gaaa-accagaacgtttactttgaaaaaattagagtgtttaagg-caggc---t-t-----atgcttgaata-cattagcat-ggaataatagaataggac--tt-tgg-t-tct--attt--tgttgg-tttt-------------------------------------------------------------tagaac-cgaggtaatgattaatag-ggacagtt-gggggcattagtattgtggcagtc--agaggtgaaattc-ttagatttgt-ccaaga-ctaacaactgcgaaagcatttg-ccaaggatgtttt-cattaatcaa-gaacgaaagttaggggatcgaagacgattagataccgtcgtagtc-ttaaccataaactatgccgactagggatcggtgaagtaca-------------ttt-tatgacttcatcggcac-cttatgagaaatca-aagtttttgggttct------------------------------------------------------ggg--------------------------------------------gggagta-tg-gtcgcaagg-ctgaaactt-aaaggaattgac-ggaagggcaccacca-ggagt---------------------------------------------------------------------------------------------------------------------------------------------------------------------------------------------------------------------------------------------------------------------------------------------------------------------------------------------------------------------------------------------------------------------------------------------ggagcctgcggcttaatttgactcaa---cac-gggaaaactcaccaggt------------------------------------------------------------------------------------------------------------------------------------------------------------------------------------------------------------------------------------------------------------------------------------------------------------------------------------------------------------------------------------------------------------------------ccggacatagtaag-gattgacagattgagagctcttt-cttgattctatgggtggtggtgcatggccgttcttagttggtggagtg-atttgtctggttaattccgat-aacgaacgagaccttaacctgc-taaatagtcacgcgaa--------------------cct-c-----gt------gttcgt-----------------------------ggc-c-------gacttcttagagggactatccg-tttt-------------tagcggaaggaagttt-gaggcaataacaggt--------------------------------------------------------------------------------------------------------------------------------------------------------------------------------------------------------------------------------------------------------------------------------------------------------------------------------------------------------------------------------------------------------------------------------------------------------------------------ctgtgatgcccttagatgttc--tgggctgca---cgcgcgct-ac--ac--tgatgaggtcagcgag-----------ta------------------------------------------------------tata----accttg-acc-gaaa-ggtttgggtaatc-ttttgaaacttcatcgtgctggggatagaccattgcaattattggtcttcaacgaggaattcctagtaagcgtgagtcatcagctcacg--ttgattacgtccctgccctt-------------------------------------------------------------------------------------------------------------------------------------------------------------------------------------------------------------------------------------------------------------------------------------------------------------------------------------------------------------------------------------------------------------------------------tgtacaca-ccgccc-gtcgctactaccga-tgaatggct-tag--tga--gacccccgaat--tgtgtccat----t-atcagcaatgatt-------------------------ttgga-tgtgagaagttggtcaaacttggtcatttagaggaagt-aaaagtcgt-aacaaggtttc------------------------------------------------------------------------------------------------------------------------------------------------------------------------------------------------------------------------------------------------------------------------------------------------------------cgtaggt-gaacctgcggaaggatcatta------------------------------------------------------------------------------------------------------------------------------------------------------------------------------------------------------------------------------------------------------------------------------------------------------------------------------------------------------------------------------------------------------------------------------------------------------------------------------------------------------------------------------------------------------------------------------------------------------------------------------------------------------------------------------------------------------------------------------------------------------------------------------------------------------------------------------------------------------------------------------------------------------------------------------------------------------------------------------------------------------------------------------------------------------------------------------------------------------------------------------------------------------------------------------------------------------------------------------------------------------------------------------------------------------------------------------------------------------------------------------------------------------------------------------------------------------------------------------------------------------------------------------------------------------------------------------------------------------------------------------------------------------------------------------------------------------------------------------------------------------------------------------------------------------------------------------------------------------------------------------------------------------------------------------------------------------------------------------------------------------------------------------------------------------------------------------------------------------------------------------------------------------------------------------------------------------------------------------------------------------------------------------------------------------------------------------------------------------------------------------------------------------------------------------------------------------------------------------------------------------------------------------------------------------------------------------------------------------------------------------------------------------------------------------------------------------------------------------------------------------------------------------------------------------------------------------------------------------------------------------------------------------------------------------------------------------------------------------------------------------------------------------------------------------------------------------------------------------------------------------------------------------------------------------------------------------------------------------------------------------------------------------------------------------------------------------------------------------------------------------------------------------------------------------------------------------------------------------------------------------------------------------------------------------------------------------------------------------------------------
>AY601708/DQ273768_Blastocladiomycota_Incertae_Sedis_Blastocladiomycetes_Blastocladiales_Physodermataceae_Physoderma_Physoderma_maydis
---------------------------------------aaagattaagccatgcatgtctaagtataa-acac-tt-tatac--tgtgaaactgcgaatggctcattaaatcagttatagtttatttgatagt-acc--------ttactacttgg-ataaccgtggtaattctagagctaatacatgctt--caaatcccgac----t-tc---tggaagggatgtatttattagataaaaaaccaacccgg-------gtaac--------------cggttcattggtgattcataat-aa-cttttcgaatcgcatggct-tt----------atgctgg--cgatggttcattcaaatttct-gccctatca-actttcgatggtaggatagagg-cctaccatggtggtaacggg-taacggggaattagggttcga--ttccggag-agggagcct-gagaaacggcta-ccacatcc--aagga-aggcagcaggcgcgcaaattacccaatcctgacac---agggaggtagtgacaataaataacaatgcagagctc-tt-tgagttttgcaatt-gg-aatgagtacaatttaaatcccttaacgaggaacaattggagggcaagtctggt-------------------------------------------------------------------------------------------------------------------------------------------------------------------------------------------------------------------------------------------------------------------------------------------------------------------------------------------------------------------------------------------------------------------------------------------------------------------------------------------------------------------------------------------------------------------------------------------------------------------------------------------------------------------------------------------------------------------------------------------------------------------------------------------------------------------------------------------------------------------------------------------------------------------------------------------------------------------------------------------------------------------------------------------------------gccagcagccgcggtaattccagctccaatagcgtatattaaagttgttgcagttaaaaagctcgtagttgaattttggaa-tcg-----c-taaa--------------gt-ggtca--gcc----------tt--------aggg----tttg----------tactgcttt----------tggtgattcttat--tta--c--------------cttctagggag-------------ccttcatgct-ctt--------aattgag-tgtgat--------------------gggga-tctagaacttttactgtgaaaaaattagagtgttcaaag-caggc---a-tctt-aacgcttgaata-cattagcat-ggaataataaaataggac--tt-tgg-t-ttt--attt--tgttgg-tttc-------------------------------------------------------------taggac-cgaagtaatggttaatag-ggatagtt-gggggcattagtattt-aattgtc--agaggtgaaattc-ttggatttat-gaaaga-ctaacttctgcgaaagcatttg-ccaaggatgtttt-cattaatcaa-gaacgaaagtcaggggatcgaaaaggattagacacccttgtagtc-ttgaccataaactatgccgactcgggattggtagatgtttttt----------ttt-attgactctatcagcac-cgtatgagaaatca-aagtctttgggttct------------------------------------------------------ggg--------------------------------------------gggagta-tg-gtcgcaagg-ctgaaactannnnnnnattgac-ggaagggcaccacca-ggagt---------------------------------------------------------------------------------------------------------------------------------------------------------------------------------------------------------------------------------------------------------------------------------------------------------------------------------------------------------------------------------------------------------------------------------------------ggagcctgcggcttaatttgactcaa---cac-ggggaaactcaccaggt------------------------------------------------------------------------------------------------------------------------------------------------------------------------------------------------------------------------------------------------------------------------------------------------------------------------------------------------------------------------------------------------------------------------ccagacatagtaag-gattgacagattgagagctcttt-cttgattctatgggtggtggtgcatggccgttcttagttggtggagtg-atttgtctggttaattccgat-aacgaacgagaccttaacctgc-taaatagtcacgctaa--------------------ctt-tttt-aa-------gttggt-----------------------------ggc-c-------gacttcttagagggactattga-cgtt-------------tagtcaatggaagttt-gaggcaataacaggt--------------------------------------------------------------------------------------------------------------------------------------------------------------------------------------------------------------------------------------------------------------------------------------------------------------------------------------------------------------------------------------------------------------------------------------------------------------------------ctgtgatgcccttagatgttc--tgggccgca---cgcgcgct-ac--ac--tgatgaagccaacgag-----------tt------------------------------------------------------tata----accttg-acc-ggaa-ggtctgggtaatc-ttgtgaaacttcatcgtgctggggatagaccattgcaattattggtcttcaacgaggaattcctagtaagcgtgagtcatcagctcgcg--ttgattacgtccctgccctt-------------------------------------------------------------------------------------------------------------------------------------------------------------------------------------------------------------------------------------------------------------------------------------------------------------------------------------------------------------------------------------------------------------------------------tgtacaca-ccgccc-gtcgctactaccgattgaatggct-tag--tga--ggctcttggat--tggtgaatt-gga--actggcaacagta----------------------ct-aattc-gctga------------------------------------------------------------------------------------------------------------------------------------------------------------------------------------------------------------------------------------------------------------------------------------------------------------------------------------------------------------------------------------------------------------------------------------------------------------------------------------------------------------------------------------------------------------------------------------------------------------------------------------------------------------------------------------------------------------------------------------------------------------------------------------------------------------------------------------------------------------------------------------------------------------------------------------------------------------------------------------------------------------------------------------------------------------------------------------------------------------------------------------------------------------------------------------------------------------------------------------------------------------------------------------------------------------------------------------------------------------------------------------------------------------------------------------------------------------------------------------------------------------------------------------------------------------------------------------------------------------------------------------------------------------------------------------------------------------------------------------------------------------------------------------------------------------------------------------------------------------------------------------------------------------------------------------------------------------------------------------------------------------------------------------------------------------------------------------------------------------------------------------------------------------------------------------------------------------------------------------------------------------------------------------------------------------------------------------------------------------------------------------------------------------------------------------------------------------------------------------------------------------------------------------------------------------------------------------------------------------------------------------------------------------------------------------------------------------------------------------------------------------------------------------------------------------------------------------------------------------------------------------------------------------------------------------------------------------------------------------------------------------------------------------------------------------------------------------------------------------------------------------------------------------------------------------------------------------------------------------------------------------------------------------------------------------------------------------------------------------------------------------------------------------------------------------------------------------------------------------------------------------------------------------------------------------------------------------------------------------------------------------------------------------------------------------------------------------------------------------------------------------------------------------------------------------------------------------------------------------------------------------------------------------------------------------------------------------------------------------------------------------------------
>AY601710.1/NG_060069.1_Rhizophydium_brooksianum
-----------------------------------------------------------------------c-actt-tatac--tgtgaaactgcgaatgg-tcattaaatcagttatagtttatttgataat-acc--------ttactacttgg-ataaccgtggtaattctagagctaatacatgcat--aaaatcccgac----t-tc---tggaagggatgtatttattagataaaaaaccaatcggg-------gcaac--------------ccgttattaggtgaatcatgat-aa-ctattcgaatcgtatgact-tt----------acgtcga--cgatggttcattcaaatttct-gccctatca-actttcgatggtaggatagagg-cctaccatggttttaacggg-taacggagaattagggttcga--ttccggag-agggagcct-gagaaacggcta-ccacatcc--aagga-aggcagcaggcgcgcaaattacccaatcctgacac---agggaggtagtgacaataaataacaatacagggctt-tt-aaagtcttgtaatt-gg-aatgagtacaatttaaatctcttaacgagaaccaattggagggcaagtctggt-------------------------------------------------------------------------------------------------------------------------------------------------------------------------------------------------------------------------------------------------------------------------------------------------------------------------------------------------------------------------------------------------------------------------------------------------------------------------------------------------------------------------------------------------------------------------------------------------------------------------------------------------------------------------------------------------------------------------------------------------------------------------------------------------------------------------------------------------------------------------------------------------------------------------------------------------------------------------------------------------------------------------------------------------------gccagcagccgcggtaattccagctccaatagcgtatattaaagttgttgcagttaaaaagctcgtagttgaattttgggt-ttg-----a-ttag--------------gt-ggtctt-tac----------gt--------atgt----aatg----------tactact--------------ttgatcgaatc--ttt--c--------------cttctagcgaa-------------ctatagtgtt-att--------catttaa-tgctat--------------------aggga-actaggacttttactttgaaaaaattagagtgtttaaag-caggc---t-t-----acgcttgaata-cattagcat-ggaataataaaataggac--tt-tgg-t-ttt--attt--tgttgg-tttc-------------------------------------------------------------taagac-cgaagtaatgattaatag-ggtcagtt-gggggcattagtattt-aatcgtc--agaggtgaaattc-ttggattgat-taaaga-ctaacttctgcgaaagcatttg-ccaaggatgtttt-cattaatcaa-gaacgaaagttaggggatcgaagacgatcagataccgtcgtagtc-ttaaccataaactatgccgactagggatcggacaatgttca-------------at-aatgacttgttcggcac-cttatgagaaatca-aagtttttaggttcc------------------------------------------------------ggg--------------------------------------------gggagta-tg-gtcgcaagg-ctgaaactt-aaaggaattgac-ggaagggcaccacca-ggagt---------------------------------------------------------------------------------------------------------------------------------------------------------------------------------------------------------------------------------------------------------------------------------------------------------------------------------------------------------------------------------------------------------------------------------------------ggagcctgcggcttaatttgactcaa---cac-ggggaaactcaccaggt------------------------------------------------------------------------------------------------------------------------------------------------------------------------------------------------------------------------------------------------------------------------------------------------------------------------------------------------------------------------------------------------------------------------ccagacatagtaag-gattgacagattgatagctcttt-cttgattctatgggtggtggtgcatggccgttcttagttggtggagtg-atttgtctggttaattccgtt-aacgaacgagaccttaacctgc-taaatagtcacaataa--------------------ctt-t-----g-------gttgtt-----------------------------gat-t-------gacttcttagagggactataga-cttt-------------tagtctatggaagttt-gaggcaataacaggt--------------------------------------------------------------------------------------------------------------------------------------------------------------------------------------------------------------------------------------------------------------------------------------------------------------------------------------------------------------------------------------------------------------------------------------------------------------------------ctgtgatgcccttagatgttc--tgggccgca---cgcgcgct-ac--ac--tgataaaggcaacaag-----------ta------------------------------------------------------attc----accttg-gcc-ggaa-ggtctgggtaatc-ttttgaaactttatcgtgctggggatagtcctttgcaattattggactttaacgaggaattcctagtaagcgtgagtcatcagctcgcg--ttgattacgtccctgccctt-------------------------------------------------------------------------------------------------------------------------------------------------------------------------------------------------------------------------------------------------------------------------------------------------------------------------------------------------------------------------------------------------------------------------------tgtacaca-ccgccc-gtcgctagtaccgattgaatggct-tag--tga--gacctccggat--tgactttct-att--ggtggcaacacta----------------------ta-agatt-gttgaaaagttggtcaaacttggtcatttagaggaact-aaaagtcgt-aacaaggtaac------------------------------------------------------------------------------------------------------------------------------------------------------------------------------------------------------------------------------------------------------------------------------------------------------------cgtaggt-gaacctgcggttggatcatta------------------------------------------------------------------------------------------------------------------------------------------------------------------------------------------------------------------------------------------------------------------------------------------------------------------------------------------------------------------------------------------------------------------------------------------------------------------------------------------------------------------------------------------------------------------------------------------------------------------------------------------------------------------------------------------------------------------------------------------------------------------------------------------------------------------------------------------------------------------------------------------------------------------------------------------------------------------------------------------------------------------------------------------------------------------------------------------------------------------------------------------------------------------------------------------------------------------------------------------------------------------------------------------------------------------------------------------------------------------------------------------------------------------------------------------------------------------------------------------------------------------------------------------------------------------------------------------------------------------------------------------------------------------------------------------------------------------------------------------------------------------------------------------------------------------------------------------------------------------------------------------------------------------------------------------------------------------------------------------------------------------------------------------------------------------------------------------------------------------------------------------------------------------------------------------------------------------------------------------------------------------------------------------------------------------------------------------------------------------------------------------------------------------------------------------------------------------------------------------------------------------------------------------------------------------------------------------------------------------------------------------------------------------------------------------------------------------------------------------------------------------------------------------------------------------------------------------------------------------------------------------------------------------------------------------------------------------------------------------------------------------------------------------------------------------------------------------------------------------------------------------------------------------------------------------------------------------------------------------------------------------------------------------------------------------------------------------------------------------------------------------------------------------------------------------------------------------------------------------------------------------------------------------------------------------------------------------------------------------------
>AY601711/AY546686_Chytridiomycota_Incertae_Sedis_Chytridiomycetes_Polychytriales_Incertae_Sedis_Polychytrium_Polychytrium_aggregatum
----------------------agtcatatgcttgtctcaaagattaagccatgcatgtctaagtataa-gc-aatt-tttac--tgtgaaactgcgaatggctcattaaatcagttatagtttatttgatagt-acc--------ttactacttgg-ataaccgtggtaattctagagctaatacatgcac-aaaaatcccgac----t-tc---tggaagggatgtatttattagataaaaaaccaatccca-------gcaat--------------gggtttcctggtgattcatagt-aa-cttttcgaatcgtatgact-tt----------acgtcga--cgatggttcattcaaatttct-gccctatca-actgtcgatggtaggatagagg-cctaccatggttttaacggg-taacggagaattagggttcga--ttccggag-agggagcct-gagaaacggcta-ccacatcc--aagga-aggcagcaggcgcgcaaattacccaatcctgacac---agggaggtagtgacaataaataacaatacagggctt-tt-caagtcttgtaatt-gg-aatgagtacaatttaaatcccttaacgagaaccaattggagggcaagtctggt-------------------------------------------------------------------------------------------------------------------------------------------------------------------------------------------------------------------------------------------------------------------------------------------------------------------------------------------------------------------------------------------------------------------------------------------------------------------------------------------------------------------------------------------------------------------------------------------------------------------------------------------------------------------------------------------------------------------------------------------------------------------------------------------------------------------------------------------------------------------------------------------------------------------------------------------------------------------------------------------------------------------------------------------------------gccagcagccgcggtaattccagctccaatagcgtatattaaagttgttgcagttaaaaagctcgtagttgaattttgggc-ctg-----g-ttag--------------ac-ggtctg--cc----------gc--------aagg----cacg----------tactgtt---------------ggatcgggtc--ttttac--------------cttctggggag-------------ctgcgttgct-att--------aatttag-tggcgc--------------------aggga-accaggacttttactttgaaaaaattagagtgttcaaag-caggc---a-tg---attgctcgaata-cattagcat-ggaataatagaataggac--tt-tgg-t-tct--attt--tgttgg-tttc-------------------------------------------------------------taggac-cgaagtaatgattaatag-ggacagtt-gggggcattagtattt-aattgtc--agaggtgaaattc-ttggatttat-gaaaga-ctaacttctgcgaaagcatttg-ccaaggatgtttt-cattaatcaa-gaacgaaagttaggggatcgaagacgatcagataccgtcgtagtc-ttaaccataaactatgccgactagggattggacacagttt--------------ac-attgacttgttcagcac-cttatgagaaatca-aagtttttgggttcc------------------------------------------------------ggg--------------------------------------------gggagta-tg-gtcgcaagg-ctgaaactt-aaaggaattgac-ggaagggcaccacca-ggagt---------------------------------------------------------------------------------------------------------------------------------------------------------------------------------------------------------------------------------------------------------------------------------------------------------------------------------------------------------------------------------------------------------------------------------------------ggagcctgcggcttaatttgactcaa---cac-ggggaaactcaccaggt------------------------------------------------------------------------------------------------------------------------------------------------------------------------------------------------------------------------------------------------------------------------------------------------------------------------------------------------------------------------------------------------------------------------ccagacatagtaag-gattgacagattgagagctcttt-cttgattctatgggtggtggtgcatggccgttcttagttggtggagtg-atttgtctggttaattccgtt-aacgaacgagaccttaacctgc-taaatagtcacgttaa--------------------ctt-t-----g-------gttgac-----------------------------gctat-------gacttcttagagggactataga-cgtt-------------tagtctatggaagttt-gaggcaataacaggt--------------------------------------------------------------------------------------------------------------------------------------------------------------------------------------------------------------------------------------------------------------------------------------------------------------------------------------------------------------------------------------------------------------------------------------------------------------------------ctgtgatgcccttagatgttc--tgggccgca---cgcgcgct-ac--ac--tgatgaaggcagcaag-----------tt------------------------------------------------------tttt----tccttg-gcc-ggaa-ggtccgggtaatc-ttgtgaaactttatcgtgctggggatagtccattgcaattattggacttcaacgaggaattcctagtaagcgcatgtcatcagcatgcg--ttgattacgtccctgccctt-------------------------------------------------------------------------------------------------------------------------------------------------------------------------------------------------------------------------------------------------------------------------------------------------------------------------------------------------------------------------------------------------------------------------------tgtacaca-ccgccc-gtcgttactaccgattgaatggct-tag--tga--gacctccggat--cgacgcaca-gta--cctggtaacagga----------------------ac-ggtgt-gttgagaagttgttcaaacttggtcatttagaggaagt-acaagtcgt-aacaaggtaac------------------------------------------------------------------------------------------------------------------------------------------------------------------------------------------------------------------------------------------------------------------------------------------------------------cgtaggt-gaacctgcggttggatcatta------------------------------------------------------------------------------------------------------------------------------------------------------------------------------------------------------------------------------------------------------------------------------------------------------------------------------------------------------------------------------------------------------------------------------------------------------------------------------------------------------------------------------------------------------------------------------------------------------------------------------------------------------------------------------------------------------------------------------------------------------------------------------------------------------------------------------------------------------------------------------------------------------------------------------------------------------------------------------------------------------------------------------------------------------------------------------------------------------------------------------------------------------------------------------------------------------------------------------------------------------------------------------------------------------------------------------------------------------------------------------------------------------------------------------------------------------------------------------------------------------------------------------------------------------------------------------------------------------------------------------------------------------------------------------------------------------------------------------------------------------------------------------------------------------------------------------------------------------------------------------------------------------------------------------------------------------------------------------------------------------------------------------------------------------------------------------------------------------------------------------------------------------------------------------------------------------------------------------------------------------------------------------------------------------------------------------------------------------------------------------------------------------------------------------------------------------------------------------------------------------------------------------------------------------------------------------------------------------------------------------------------------------------------------------------------------------------------------------------------------------------------------------------------------------------------------------------------------------------------------------------------------------------------------------------------------------------------------------------------------------------------------------------------------------------------------------------------------------------------------------------------------------------------------------------------------------------------------------------------------------------------------------------------------------------------------------------------------------------------------------------------------------------------------------------------------------------------------------------------------------------------------------------------------------------------------------------------------------------------------
>AY635821/DQ273779_Chytridiomycota_Incertae_Sedis_Chytridiomycetes_Rhizophydiales_uncultured_Rhizophydium_sp_JEL317
---------------------------------------aaagattaagccatgcatgtctaagtataa-gc-actt-tatac--tgtgaaactgcgaatggctcattaaatcagttatagtttatttgataat-acc--------ttactacttgg-ataaccgtggtaattctagagctaatacatgctt--caaaccccgac----t-tc---tggaaggggtgtatttattagataaaaaaccaatcggg-------gcaac--------------ccgtttactggtgaatcatgat-aa-cttttcgaatcgcatgac--tt----------acgtcgg--cgatggttcattcaaatttct-gccctatca-actttcgatggtaggatagagg-cctaccatggttttaacggg-taacggagaattagggttcga--ttccggag-agggagcct-gagaaacggcta-ccacatcc--aagga-aggcagcaggcgcgcaaattacccaatcctgacac---agggaggtagtgacaataaataacaatgcagagctc-ta-tgagttttgcaatt-gt-aatgagtacaatttaaatctcttaacgagaaccaattggagggcaagtctggt-------------------------------------------------------------------------------------------------------------------------------------------------------------------------------------------------------------------------------------------------------------------------------------------------------------------------------------------------------------------------------------------------------------------------------------------------------------------------------------------------------------------------------------------------------------------------------------------------------------------------------------------------------------------------------------------------------------------------------------------------------------------------------------------------------------------------------------------------------------------------------------------------------------------------------------------------------------------------------------------------------------------------------------------------------gccagcagccgcggtaattccagctccaatagcgtatattaaagttgttgcagttaaaaagctcgtagttgaactttgggt-ttg-----g-tttg--------------at-ggtctc-cca--------------------atgg----gtag----------cactatt---------------cgactgaatc--ttt--c--------------cttctggcaaa-------------ctattgtgct-ttt--------cattaag-tgcgat--------------------aggga-accaggacttttactttgaaaaaattagagtgtttaaag-caggc---t-t-----acgcttgaata-cattagcat-ggaataataaaataggac--tt-tgg-t-ttt--attt--tgttgg-tttc-------------------------------------------------------------taagac-cgaagtaatgattaatag-ggacagtt-gggggcattagtattt-agccgtc--agaggtgaaattc-ttggattggc-taaaga-ctaacttctgcgaaagcatttg-ccaaggatgtttt-cattaatcaa-gaacgaaagttaggggatcgaagacgatcagataccgtcgtagtc-ttaaccataaactatgccgactagggatcggtcaacgttca-------------at-tatgacttgatcggcac-cttatgagaaatca-aagtttttaggttcc------------------------------------------------------ggg--------------------------------------------gggagta-tg-gtcgcaagg-ctgaaactt-aaaggaattgac-ggaagggcaccacca-ggagt---------------------------------------------------------------------------------------------------------------------------------------------------------------------------------------------------------------------------------------------------------------------------------------------------------------------------------------------------------------------------------------------------------------------------------------------ggagcctgcggcttaatttgactcaa---cac-ggggaaactcaccaggt------------------------------------------------------------------------------------------------------------------------------------------------------------------------------------------------------------------------------------------------------------------------------------------------------------------------------------------------------------------------------------------------------------------------ccagacataataag-gattgacagattgagagctcttt-catgattttatgggtggtggtgcatggccgttcttagttggtggagtg-atttgtctggttaattccgtt-aacgaacgagaccttaacctgc-taaatagttgcattta--------------------ctc-t-----g-------gtagat-----------------------------gtt-c-------aacttcttagagggactatagg-cgac-------------tagtctatggaagttt-gaggcaataacaggt--------------------------------------------------------------------------------------------------------------------------------------------------------------------------------------------------------------------------------------------------------------------------------------------------------------------------------------------------------------------------------------------------------------------------------------------------------------------------ctgtgatgcccttagatgttc--tgggccgca---cgcgcgct-ac--ac--tgataaaggcaacgag-----------ta------------------------------------------------------attc----accttg-gcc-ggaa-ggtctgggtaatc-ttgtgaaactttatcgtgctggggatagtcctttgcaattattggactttaacgaggaattcctagtaagcgtgagtcatcagctcgcg--ttgattacgtccctgccctt-------------------------------------------------------------------------------------------------------------------------------------------------------------------------------------------------------------------------------------------------------------------------------------------------------------------------------------------------------------------------------------------------------------------------------tgtacaca-ccgccc-gtcgctagtaccgattgaatggct-tag--tga--gacctccggat--tgatagttc-att--ggtggcaacacca----------------------ta-gaacc-gttgagaagctggtcaaacttggtcatttagaggaact-aaaagtcgt-aacaaggtaac------------------------------------------------------------------------------------------------------------------------------------------------------------------------------------------------------------------------------------------------------------------------------------------------------------cgtaggt-gaacctgcggttggatcatta------------------------------------------------------------------------------------------------------------------------------------------------------------------------------------------------------------------------------------------------------------------------------------------------------------------------------------------------------------------------------------------------------------------------------------------------------------------------------------------------------------------------------------------------------------------------------------------------------------------------------------------------------------------------------------------------------------------------------------------------------------------------------------------------------------------------------------------------------------------------------------------------------------------------------------------------------------------------------------------------------------------------------------------------------------------------------------------------------------------------------------------------------------------------------------------------------------------------------------------------------------------------------------------------------------------------------------------------------------------------------------------------------------------------------------------------------------------------------------------------------------------------------------------------------------------------------------------------------------------------------------------------------------------------------------------------------------------------------------------------------------------------------------------------------------------------------------------------------------------------------------------------------------------------------------------------------------------------------------------------------------------------------------------------------------------------------------------------------------------------------------------------------------------------------------------------------------------------------------------------------------------------------------------------------------------------------------------------------------------------------------------------------------------------------------------------------------------------------------------------------------------------------------------------------------------------------------------------------------------------------------------------------------------------------------------------------------------------------------------------------------------------------------------------------------------------------------------------------------------------------------------------------------------------------------------------------------------------------------------------------------------------------------------------------------------------------------------------------------------------------------------------------------------------------------------------------------------------------------------------------------------------------------------------------------------------------------------------------------------------------------------------------------------------------------------------------------------------------------------------------------------------------------------------------------------------------------------------------------------------
>AY635823/DQ273781_Chytridiomycota_Incertae_Sedis_Chytridiomycetes_Rhizophydiales_Rhizophydiaceae_Rhizophydium_Rhizophydium_sphaerotheca
---------------------------------------aaagattaagccatgcatgtccaagtataa-gca---t-tatac--agtgaaactgcgaatggctcattaaatcagttatagtttatttgatagt-acc--------ttactacttgg-ataaccgtggtaattctagagctaatacatgcac--aaggccgcgac----c-tc---tggaagcggtgtatttattagataaaaaaccaaccc------------tt--------------cgggtaacaggtgaatcatgat-aa-cttttcgaatcgcatggct-tt----------aggctgg--cgatggttcattcaaatttct-gccctatca-actttcgatggtaggatagagg-cctaccatggttttaacggg-taacggagaattagggttcga--ttccggag-agggagcct-gagaaacggcta-ccacatcc--aagga-aggcagcaggcgcgcaaattacccaatcctgacac---agggaggtagtgacaataaataacaatgcagggctc-at-tgagtcgtgcaatt-gg-aatgagtacaatttaaatctcttaacgaggaacaattggagggcaagtctggt-------------------------------------------------------------------------------------------------------------------------------------------------------------------------------------------------------------------------------------------------------------------------------------------------------------------------------------------------------------------------------------------------------------------------------------------------------------------------------------------------------------------------------------------------------------------------------------------------------------------------------------------------------------------------------------------------------------------------------------------------------------------------------------------------------------------------------------------------------------------------------------------------------------------------------------------------------------------------------------------------------------------------------------------------------gccagcagccgcggtaattccagctccaatagcgtatattaaagttgttgcagttaaaaagctcgtagttgaattttggag-tga-----g-gacg--------------gg-gtgc---gcc----------gc--------gagg----tgtt----------aact----------------ctgtgcttgctc--ctt--t--------------cttctgg-gat-------------gagcggtgcg-ctt--------tactgcg-tgtcgt---------------------gagt-gccaggacatttactttgaaaaaattagagtgttcaaag-caggc---g-t------tgtttgaata-cattagcat-ggaataatagaataggac--tt-tgg-t-tct--attt--tgttgg-tttc-------------------------------------------------------------taggac-cagagtaatgattaatag-ggatagtt-gggggcattagtattt-aattgtc--agaggtgaaattc-ttggatttat-gaaaga-ctaacttctgcgaaagcatttg-ccaaggatgtttt-cattaatcaa-gaacgaaagttaggggatcaaagacgatcagataccgtcgtagtc-ttaaccataaactatgccgactagggatcggacgatgtaa-----------------attgacgcgttcggcac-cttgtgagaaatca-aagtttttgggttcc------------------------------------------------------ggg--------------------------------------------gggagta-tg-gtcgcaagg-ctgaaactt-aaaggaattgac-ggaagggcaccacca-ggagt---------------------------------------------------------------------------------------------------------------------------------------------------------------------------------------------------------------------------------------------------------------------------------------------------------------------------------------------------------------------------------------------------------------------------------------------ggagcctgcggcttaatttgactcaa---cac-ggggaaactcaccaggt------------------------------------------------------------------------------------------------------------------------------------------------------------------------------------------------------------------------------------------------------------------------------------------------------------------------------------------------------------------------------------------------------------------------ccagacatggtaag-gattgacagattgagagctcttt-cttgattctatgggtggtggtgcatggccgttcttagttggtggattg-atttgtctggttaattccgat-aacgaacgagaccttaacctgc-taaatagttggggcca--------------------ctt-t-----g-------gtggtc-----------------------------gtt-c-------aacttcttagagggactatcgg-cgac-------------tagccgatggaagttt-gaggcaataacaggt--------------------------------------------------------------------------------------------------------------------------------------------------------------------------------------------------------------------------------------------------------------------------------------------------------------------------------------------------------------------------------------------------------------------------------------------------------------------------ctgtgatgcccttagatgttc--tgggccgca---cgcgcgct-ac--ac--tgacaaaggcaacgag-------------------------------------------------------------------tttt----tccttg-gcc-ggaa-ggtctgggtaatc-ttgtgaaactttgtcgtgctggggatagtcctttgcaattattggacttgaacgaggaattcctagtaagcgtgagtcatcagctcgcg--ttgattacgtccctgccctt-------------------------------------------------------------------------------------------------------------------------------------------------------------------------------------------------------------------------------------------------------------------------------------------------------------------------------------------------------------------------------------------------------------------------------tgtacaca-ccgccc-gtcgctactaccgattgaatggct-tag--tga--gacctctggat--ttgtggcct-gct--gctggtgacggcg----------------------gt-gggct-atggagaaactggtcaaacttggtcatttagaggaagt-aaaagtcgt-aacaaggtaac------------------------------------------------------------------------------------------------------------------------------------------------------------------------------------------------------------------------------------------------------------------------------------------------------------cgtaggt-gaacctgcggttggatcattc------------------------------------------------------------------------------------------------------------------------------------------------------------------------------------------------------------------------------------------------------------------------------------------------------------------------------------------------------------------------------------------------------------------------------------------------------------------------------------------------------------------------------------------------------------------------------------------------------------------------------------------------------------------------------------------------------------------------------------------------------------------------------------------------------------------------------------------------------------------------------------------------------------------------------------------------------------------------------------------------------------------------------------------------------------------------------------------------------------------------------------------------------------------------------------------------------------------------------------------------------------------------------------------------------------------------------------------------------------------------------------------------------------------------------------------------------------------------------------------------------------------------------------------------------------------------------------------------------------------------------------------------------------------------------------------------------------------------------------------------------------------------------------------------------------------------------------------------------------------------------------------------------------------------------------------------------------------------------------------------------------------------------------------------------------------------------------------------------------------------------------------------------------------------------------------------------------------------------------------------------------------------------------------------------------------------------------------------------------------------------------------------------------------------------------------------------------------------------------------------------------------------------------------------------------------------------------------------------------------------------------------------------------------------------------------------------------------------------------------------------------------------------------------------------------------------------------------------------------------------------------------------------------------------------------------------------------------------------------------------------------------------------------------------------------------------------------------------------------------------------------------------------------------------------------------------------------------------------------------------------------------------------------------------------------------------------------------------------------------------------------------------------------------------------------------------------------------------------------------------------------------------------------------------------------------------------------------------------------------------
>AY635825/DQ273783_Chytridiomycota_Incertae_Sedis_Chytridiomycetes_Chytridiales_Chytriomycetaceae_Chytridiales_sp_JEL187
----------------------agtcatatgcttgtctcaaagattaagccatgcatgtctaagtataa-acaacttttgtac--tgtgaaactgcgaatggctcattaaatcagttatagtttatttgataat-acc--------ttactacttgg-atatccgtggtaattctagagctaatacatgcaa-taaaaggccgac----t-tc---tggaaggcctgtatttattagatacaaaaaccatcccc-------ttttt--------------gggttctttggtgattcatagt-aa-cttttcgaatcgcatgact-tt----------acgtcgg--cgatggttcattcaaatttct-gccctatca-ccttttgatggtagtatagagg-actaccatgggtttaacggg-taacggcgaattagggttcga--ttccggag-agggagcct-gagaaacggcta-ccacatct--aagga-aggcagcaggcgcgcaaattacccaatcctgattc---agggaggtagtgacaataaataacaatccagggctt-tt----gtcttggaatt-gg-aatgagaacaatttaaatcccttaacgaggaacaattggagggcaagtctggt-------------------------------------------------------------------------------------------------------------------------------------------------------------------------------------------------------------------------------------------------------------------------------------------------------------------------------------------------------------------------------------------------------------------------------------------------------------------------------------------------------------------------------------------------------------------------------------------------------------------------------------------------------------------------------------------------------------------------------------------------------------------------------------------------------------------------------------------------------------------------------------------------------------------------------------------------------------------------------------------------------------------------------------------------------gccagcagccgcggtaattccagctccaatagcgtatattaaagttgttgcagttaaatagctcgtagttgaattttgggc-cgg-----g-tttc--------------gt-ggtcgt-gcc----------tc--------acgg----tatt----------gaacta---------------tgggcctggtc--ttt--c--------------cttctggggaa-------------ctagtgtgcg-----------cgaaagcg-tgtgct--------------------tggga-tccaggacttttactttgaaaaaattagagtgttcaaag-caggc---a-tt---attgctcgaata-cattagcat-ggaataatagaataggac--tt-tgg-t-tct--attt--tgttgg-tttc-------------------------------------------------------------taggac-cgaagtaatgattaatag-ggatggtt-gggggcattagtattt-aattgtc--agaggtgaaattc-ttggatttat-taaaga-ctcgctgctgcgaaagcgtttg-ccaaggacgtttt-cattaatcaa-gaacgaaagtcaggggatcgaagatgatcagataccgtcgtagtc-ctgactgtaaactatgccgactcgggatcgggcgctgtattt-----------att-tacgacgcgctcggcac-cgtatgggaaaccataagtctttgggtacc------------------------------------------------------ggg--------------------------------------------gggagta-tg-gtcgcaagg-ctgaaactt-aaaggaattgac-ggaagggcaccacaa-ggagt---------------------------------------------------------------------------------------------------------------------------------------------------------------------------------------------------------------------------------------------------------------------------------------------------------------------------------------------------------------------------------------------------------------------------------------------ggagcctgcggcttaatttgactcaa---cac-ggggaaactcaccaggt------------------------------------------------------------------------------------------------------------------------------------------------------------------------------------------------------------------------------------------------------------------------------------------------------------------------------------------------------------------------------------------------------------------------ccagacatagtaag-gattgacagattgagagctcttt-cttgattctatgggtggtggtgcatggccgttcttagttggtggagtg-atttgtctggttaattccgat-aacgaacgagaccttaacctgc-taaatagtcacgctca--------------------ctt-ttg--tg-------ggtgtt-----------------------------ttt-t-------ggcttcttagagggactgtgtg-cgtt-------------tagcacacggaagttt-gaggcaataacaggt--------------------------------------------------------------------------------------------------------------------------------------------------------------------------------------------------------------------------------------------------------------------------------------------------------------------------------------------------------------------------------------------------------------------------------------------------------------------------ctgtgatgcccttagatgttc--tgggccgca---cgcgcgct-ac--ac--tgacacagccagcaag-----------ta------------------------------------------------------tttt----tccttg-gcc-ggaa-ggcccgggtaatc-ttttgaaactgtgtcgtgttggggattgtcccttgtaattattggacatgaacgaggaattcctagtaagtacgagtcatcagctcgtg--ttgattacgtccctgccctt-------------------------------------------------------------------------------------------------------------------------------------------------------------------------------------------------------------------------------------------------------------------------------------------------------------------------------------------------------------------------------------------------------------------------------tgtacaca-ccgccc-gtcgctactaccgattgaatggct-tag--tga--gacctccggat--tggtgactt-ttg--ggccgcaaggctt----------------------tg-aggct-gctgaaaagttggtcaaacttggtcatttagaggaagt-aaaagtcgt-aacaaggtaac------------------------------------------------------------------------------------------------------------------------------------------------------------------------------------------------------------------------------------------------------------------------------------------------------------cgtaggt-gaacctgcggttggatcatta------------------------------------------------------------------------------------------------------------------------------------------------------------------------------------------------------------------------------------------------------------------------------------------------------------------------------------------------------------------------------------------------------------------------------------------------------------------------------------------------------------------------------------------------------------------------------------------------------------------------------------------------------------------------------------------------------------------------------------------------------------------------------------------------------------------------------------------------------------------------------------------------------------------------------------------------------------------------------------------------------------------------------------------------------------------------------------------------------------------------------------------------------------------------------------------------------------------------------------------------------------------------------------------------------------------------------------------------------------------------------------------------------------------------------------------------------------------------------------------------------------------------------------------------------------------------------------------------------------------------------------------------------------------------------------------------------------------------------------------------------------------------------------------------------------------------------------------------------------------------------------------------------------------------------------------------------------------------------------------------------------------------------------------------------------------------------------------------------------------------------------------------------------------------------------------------------------------------------------------------------------------------------------------------------------------------------------------------------------------------------------------------------------------------------------------------------------------------------------------------------------------------------------------------------------------------------------------------------------------------------------------------------------------------------------------------------------------------------------------------------------------------------------------------------------------------------------------------------------------------------------------------------------------------------------------------------------------------------------------------------------------------------------------------------------------------------------------------------------------------------------------------------------------------------------------------------------------------------------------------------------------------------------------------------------------------------------------------------------------------------------------------------------------------------------------------------------------------------------------------------------------------------------------------------------------------------------------------------------------------
>AY635826/DQ273784_Chytridiomycota_Incertae_Sedis_Chytridiomycetes_Chytridiales_Chytriomycetaceae_Entophlyctis_Entophlyctis_helioformis
----------------------agtcatatgcttgtctcaaagattaagccatgcatgtctaagtataa-ac-gctt-tatac--tgtgaaactgcgaatggctcattaaatcagttatagtttatttgatagt-acc--------ttactacttgg-ataaccgtggtaattctgcagctaatacatgcat--caaagtcggac----t-tc---aggaacgactgtatttattagataaaaaaccaacccgg-------gcaac--------------cggttcttggatgattcatgat-aa-cttttcgaatcgcatggct-tt----------atgctgg--cgatggttcattcaaatttct-gccctatca-actttcgatggtaggatagagg-cctaccatggttttaacggg-taacggagaattagggttcga--ttccggag-agggagcct-gagaaacggcta-ccacatcc--aagga-aggcagcaggcgcgcaaattacccaatcctgacac---agggaggtagtgacaataaataacaatccagggctc-ta-tgagtcttggaatt-gg-aatgagtacaatttaaatctcttaacgaggaacaattggagggcaagtctggt-------------------------------------------------------------------------------------------------------------------------------------------------------------------------------------------------------------------------------------------------------------------------------------------------------------------------------------------------------------------------------------------------------------------------------------------------------------------------------------------------------------------------------------------------------------------------------------------------------------------------------------------------------------------------------------------------------------------------------------------------------------------------------------------------------------------------------------------------------------------------------------------------------------------------------------------------------------------------------------------------------------------------------------------------------gccagcagccgcggtaattccagctccaatagcgtatattaaagttgttgcagttaaaaagctcgtagttgaaccttgggc-ctg-----g-gcac--------------ac-ggacta-gtt----------tc--------acga----ctag----------ctctgt---------------gagcccgggtc--tta--c--------------tttctggctag-------------ccagcatgccggct--------tgttcgg-tgtgtt--------------------gggga-accaggacttttactttgaaaaaattagagtgtttaaag-caggc---a-t-----acgcttgaata-cattagcat-ggaataatagaataggac--tt-tgg-t-tct--attt--tgttgg-tttc-------------------------------------------------------------taggac-cgaagtaatgattaatag-ggacagtt-gggggcattagtattt-aattgtc--agaggtgaaattc-ttggatttat-gaaaga-ctaacttctgcgaaagcatttg-ccaaggatgtttt-cattaatcaa-gaacgaaagttaggggatcgaagacgattagataccgtcgtagtc-ttaaccataaactatgccgactagggatcggacgatgttat------------ttt-cttgactcgttcggcac-cttatgagaaatca-aagtttttgggttcc------------------------------------------------------ggg--------------------------------------------gggagta-tg-gtcgcaagg-ctgaaactt-aaaggaattgac-ggaagggcaccacca-ggagt---------------------------------------------------------------------------------------------------------------------------------------------------------------------------------------------------------------------------------------------------------------------------------------------------------------------------------------------------------------------------------------------------------------------------------------------ggagcctgcggcttaatttgactcaa---cac-ggggaaactcaccaggt------------------------------------------------------------------------------------------------------------------------------------------------------------------------------------------------------------------------------------------------------------------------------------------------------------------------------------------------------------------------------------------------------------------------ccagacatagtaag-gattgacagattgagagctcttt-cttgattctatgggtggtggtgcatggccgttcttagttggtggagtg-atttgtctggttaattccgat-aacgaacgagaccttaacctgc-taaatagttgcgtcaa--------------------ctc-t-----g-------gttgat-----------------------------gttac-------aacttcttagagggactatgga-tgtt-------------taatccatggaagttt-gaggcaataacaggt--------------------------------------------------------------------------------------------------------------------------------------------------------------------------------------------------------------------------------------------------------------------------------------------------------------------------------------------------------------------------------------------------------------------------------------------------------------------------ctgtgatgcccttagatgtcc--tgggccgca---cgcgcgct-ac--ac--tgatgaaggcagcaag-----------tt------------------------------------------------------tttt----tccttg-gcc-ggaa-ggtctgggtaatc-ttgtgaaactttatcgtgctggggatagtcctttgcaattattggacttcaacgaggaattcctagtaagcgcgagtcatcagctcgcg--ttgattacgtccctgccctt-------------------------------------------------------------------------------------------------------------------------------------------------------------------------------------------------------------------------------------------------------------------------------------------------------------------------------------------------------------------------------------------------------------------------------tgtacaca-ccgccc-gtcgctactaccgattgaatggct-tag--tga--gacctccggat--tggcgtcgt-tcc--gctggcaacagcg----------------------tt-acaat-gccgagaagttggtcaaacttggtcatttagaggaagt-aaaagtcgt-aacaaggtaac------------------------------------------------------------------------------------------------------------------------------------------------------------------------------------------------------------------------------------------------------------------------------------------------------------cgtaggt-gaacctgcggttggatcatta------------------------------------------------------------------------------------------------------------------------------------------------------------------------------------------------------------------------------------------------------------------------------------------------------------------------------------------------------------------------------------------------------------------------------------------------------------------------------------------------------------------------------------------------------------------------------------------------------------------------------------------------------------------------------------------------------------------------------------------------------------------------------------------------------------------------------------------------------------------------------------------------------------------------------------------------------------------------------------------------------------------------------------------------------------------------------------------------------------------------------------------------------------------------------------------------------------------------------------------------------------------------------------------------------------------------------------------------------------------------------------------------------------------------------------------------------------------------------------------------------------------------------------------------------------------------------------------------------------------------------------------------------------------------------------------------------------------------------------------------------------------------------------------------------------------------------------------------------------------------------------------------------------------------------------------------------------------------------------------------------------------------------------------------------------------------------------------------------------------------------------------------------------------------------------------------------------------------------------------------------------------------------------------------------------------------------------------------------------------------------------------------------------------------------------------------------------------------------------------------------------------------------------------------------------------------------------------------------------------------------------------------------------------------------------------------------------------------------------------------------------------------------------------------------------------------------------------------------------------------------------------------------------------------------------------------------------------------------------------------------------------------------------------------------------------------------------------------------------------------------------------------------------------------------------------------------------------------------------------------------------------------------------------------------------------------------------------------------------------------------------------------------------------------------------------------------------------------------------------------------------------------------------------------------------------------------------------------------------------------
>AY635827/DQ273785_Chytridiomycota_Incertae_Sedis_Chytridiomycetes_Chytridiales_Chytridiaceae_Dendrochytridium_Dendrochytridium_crassum
----------------------agtcatatgcttgtctcaaagattaagccatgcatgtctaagtataa-acaactt-tgtac--tgtgaaactgcgaatggctcattaaatcagttatagtttatttgatatt-acc--------ttactacttgg-ataaccgtggtaattctagagctaatacatgcaa--aaaagggggac----t-tc---tggaacctctgtatttattagataaaaaaccaatcccg-------caa----------------gggttccttggtgattcatgat-aa-cttttcgaatcgcatggct-tt----------acgctgg--cgatggttcattcaaatttct-gccctatca-agtttcgatggtgggatagagg-cccaccatgctttcaacggg-taacggagtattagggtacga--taccggag-agggagcct-taaaaacggcta-ccacatct--aagga-aggcagcaggcgcgcaaattacccaatcccgacac---ggggaggtagtgacaataaataacaatccagagcct----atggttttggaatt-gg-aatgagaacaatttaaatcccttaacgaggaacaattggagggcaagtctggt-------------------------------------------------------------------------------------------------------------------------------------------------------------------------------------------------------------------------------------------------------------------------------------------------------------------------------------------------------------------------------------------------------------------------------------------------------------------------------------------------------------------------------------------------------------------------------------------------------------------------------------------------------------------------------------------------------------------------------------------------------------------------------------------------------------------------------------------------------------------------------------------------------------------------------------------------------------------------------------------------------------------------------------------------------gccagcagccgcggtaattccagctccaatagcgtatattaaagttgttgcagttaaaaagctcgtagtcgaatttttggc-tgg-----t-ccgg--------------gc-ggtctc-ccc----------tc--------acgg----ggtg----------cactgt---------------ctggtccggcc--act--c--------------cttctggcaaa-------------ccgtggtgct-ctt--------cactggg-tgctgc--------------------gggga-accaggacttttactttgaaaaaattagagtgttcaaag-caggc---t-t-----acgcctgaata-cattagcat-ggaataatagaataggac--tt-tgg-t-tct--attt--tgttgg-tttt-------------------------------------------------------------cagaac-cgaggtaatgattaatag-ggacagtt-gggggcattagtattt-aattgtc--agaggtgaaattc-ttggatttat-gaaaga-ctaacttctgcgaaagcatttg-ccaaagatgtttt-cattgatcaa-gaacgaaagttaggggatcgaagacgatcagataccgtcgtagtc-ttaaccataaactatgccgactagggatcggacggtgttat----------------agtgacccgttcggcac-cttatgagaaatca-aagtttttgggttcc------------------------------------------------------ggg--------------------------------------------gggagta-tg-gtcgcaagg-ctgaaactt-aaaggaattgac-ggaagggcaccacca-ggagt---------------------------------------------------------------------------------------------------------------------------------------------------------------------------------------------------------------------------------------------------------------------------------------------------------------------------------------------------------------------------------------------------------------------------------------------ggagcctgcggcttaatttgactcaa---cac-ggggaaactcaccaggt------------------------------------------------------------------------------------------------------------------------------------------------------------------------------------------------------------------------------------------------------------------------------------------------------------------------------------------------------------------------------------------------------------------------ccagacatgggaag-gattgacagattgagagctcttt-cttgattctatgggtggtggtgcatggccgttcttagttggtggagtg-atttgtctggttaattccgtt-aacgaacgagaccttaacctgc-taaatagtaacgccca--------------------ctt-t-----g-------gtggac------------------------------gt-c-------gacttcttagagggactatgga-cgtt-------------tagtccatggaagttt-gaggcaataacaggt--------------------------------------------------------------------------------------------------------------------------------------------------------------------------------------------------------------------------------------------------------------------------------------------------------------------------------------------------------------------------------------------------------------------------------------------------------------------------ctgtgatgcccttagatgttc--tgggccgca---cgcgcgct-ac--ac--tgacgatggcagcaag-------------------------------------------------------------------tatt----tccttg-tcc-ggaa-ggaccgggtaatc-ttttgaaacattgtcgtgctggggatagtcccttgcaattattggacttgaacgaggaattcctagtaagcgcgagtcatcagctcgcg--ttgattacgtccctgccctt-------------------------------------------------------------------------------------------------------------------------------------------------------------------------------------------------------------------------------------------------------------------------------------------------------------------------------------------------------------------------------------------------------------------------------tgtacaca-ccgccc-gtcgctactaccgattgaatggct-tag--tga--gacctccggat--cggcgccca-tcg--agccgcgaggccc----------------------ga-aggat-gctgagaagttggtcaaacttggtcatttagaggaagt-aaaagtcgt-aacaaggtaac------------------------------------------------------------------------------------------------------------------------------------------------------------------------------------------------------------------------------------------------------------------------------------------------------------cgtaggt-gaacctgcggttggatcatta------------------------------------------------------------------------------------------------------------------------------------------------------------------------------------------------------------------------------------------------------------------------------------------------------------------------------------------------------------------------------------------------------------------------------------------------------------------------------------------------------------------------------------------------------------------------------------------------------------------------------------------------------------------------------------------------------------------------------------------------------------------------------------------------------------------------------------------------------------------------------------------------------------------------------------------------------------------------------------------------------------------------------------------------------------------------------------------------------------------------------------------------------------------------------------------------------------------------------------------------------------------------------------------------------------------------------------------------------------------------------------------------------------------------------------------------------------------------------------------------------------------------------------------------------------------------------------------------------------------------------------------------------------------------------------------------------------------------------------------------------------------------------------------------------------------------------------------------------------------------------------------------------------------------------------------------------------------------------------------------------------------------------------------------------------------------------------------------------------------------------------------------------------------------------------------------------------------------------------------------------------------------------------------------------------------------------------------------------------------------------------------------------------------------------------------------------------------------------------------------------------------------------------------------------------------------------------------------------------------------------------------------------------------------------------------------------------------------------------------------------------------------------------------------------------------------------------------------------------------------------------------------------------------------------------------------------------------------------------------------------------------------------------------------------------------------------------------------------------------------------------------------------------------------------------------------------------------------------------------------------------------------------------------------------------------------------------------------------------------------------------------------------------------------------------------------------------------------------------------------------------------------------------------------------------------------------------------------------------------------
>AY635829/DQ273787_Chytridiomycota_Incertae_Sedis_Chytridiomycetes_Rhizophlyctidales_Rhizophlyctidaceae_Rhizophlyctis_Rhizophlyctis_rosea
------------------------tcatatgc-tgtctcaaagattaagccatgcatgtctaagtataa-acaattt-tgtac--tgtgaaactgcgaatggctcattaaatcagttatagtttatttgatagt-acc--------ttactacttgg-ataaccgtggtaattctagagctaatacatgcta--aaaatcccgac----t-tc---tggaagggatgtatttattagataaaaaaccaacccgg-------gcaac--------------cggttttttggtgattcatgat-aa-cttttcgaatcgtatgacc-tt----------gtgtcga--cgatggttcattcaaatttct-gccctatca-actttcgatggtaggatagagg-cctaccatggttttaacggg-taacggagaattagggttcga--ttccggag-agggagcct-gagaaacggcta-ccacatcc--aagga-aggcagcaggcgcgcaaattacccaatcctgacac---agggaggtagtgacaataaataacaatacagggctc-tt-agagtcttgtaatt-gg-aatgagtacaatttaaatcccttaacgaggaacaattggagggcaagtctggt-------------------------------------------------------------------------------------------------------------------------------------------------------------------------------------------------------------------------------------------------------------------------------------------------------------------------------------------------------------------------------------------------------------------------------------------------------------------------------------------------------------------------------------------------------------------------------------------------------------------------------------------------------------------------------------------------------------------------------------------------------------------------------------------------------------------------------------------------------------------------------------------------------------------------------------------------------------------------------------------------------------------------------------------------------gccagcagccgcggtaattccagctccaatagcgtatattaaagttgttgcagttaaaaagctcgtagttgaattttgggc-ctg-----g-ctgg--------------gt-ggtctt-gcc----------ga--------aagg----taag----------cactgct--------------ctggtcgggtc--ttt--c--------------cttctggggaa-------------ccagcgtgct-ctt--------aactgag-tgcgtt--------------------gggga-tccaggacttttactttgaaaaaattagagtgtttaaag-caggc---t-t-----acgcttgaata-cattagcat-ggaataatagaataggac--tt-tgg-t-tct--attt--tgttgg-tttc-------------------------------------------------------------taggac-cgaagtaatgattaatag-ggatagtt-gggggcattagtattt-aattgtc--agaggtgaaattc-ttggatttat-gaaaga-ctaacttctgcgaaagcatttg-ccaaggatgtttt-cattaatcaa-gaacgaaagttaggggatcgaagacgatcagataccgtcgtagtc-ttaaccataaactatgccgactagggatcggacgatgttat------------ttt-tttgactcgttcggcac-cttatgagaaatca-aagtttttgggttcc------------------------------------------------------ggg--------------------------------------------gggagta-tg-gtcgcaagg-ctgaaactt-aaaggaattgac-ggaagggcaccacca-ggagt---------------------------------------------------------------------------------------------------------------------------------------------------------------------------------------------------------------------------------------------------------------------------------------------------------------------------------------------------------------------------------------------------------------------------------------------ggagcctgcggcttaatttgactcaa---cac-ggggaaactcaccaggt------------------------------------------------------------------------------------------------------------------------------------------------------------------------------------------------------------------------------------------------------------------------------------------------------------------------------------------------------------------------------------------------------------------------ccagacatagtaag-gattgacagattgagagctcttt-cttgattctatgggtggtggtgcatggccgttcttagttggtggagtg-atttgtctggttaattccgtt-aacgaacgagaccttaacctgc-taaatagttacgttca--------------------ctt-t-----g-------gtggat-----------------------------gtt-t-------aacttcttagagggactatgga-tgtt-------------taatccatggaagttt-gaggcaataacaggt--------------------------------------------------------------------------------------------------------------------------------------------------------------------------------------------------------------------------------------------------------------------------------------------------------------------------------------------------------------------------------------------------------------------------------------------------------------------------ctgtgatgcccttagatgttc--tgggccgca---cgcgcgct-ac--ac--tgatgaaggcagcaag-----------ta------------------------------------------------------attc----accttg-gcc-ggaa-ggtctgggtaatc-ttctgaaacttcatcgtgctggggatagtcctttgcaattattggacttcaacgaggaattcctagtaagcgtgagtcatcagctcgcg--ttgattacgtccctgccctt-------------------------------------------------------------------------------------------------------------------------------------------------------------------------------------------------------------------------------------------------------------------------------------------------------------------------------------------------------------------------------------------------------------------------------tgtacaca-ccgccc-gtcgctactaccgattgaatggct-tag--tga--gacctccggat--tggcggcct-gta--tccggcaacggaa----------------------ac-ggact-gctgagaagttggtcaaacttggtcatttagaggaagt-aaaagtcgt-aacaaggtaac------------------------------------------------------------------------------------------------------------------------------------------------------------------------------------------------------------------------------------------------------------------------------------------------------------cgtaggt-gaacctgcggttggatcatta------------------------------------------------------------------------------------------------------------------------------------------------------------------------------------------------------------------------------------------------------------------------------------------------------------------------------------------------------------------------------------------------------------------------------------------------------------------------------------------------------------------------------------------------------------------------------------------------------------------------------------------------------------------------------------------------------------------------------------------------------------------------------------------------------------------------------------------------------------------------------------------------------------------------------------------------------------------------------------------------------------------------------------------------------------------------------------------------------------------------------------------------------------------------------------------------------------------------------------------------------------------------------------------------------------------------------------------------------------------------------------------------------------------------------------------------------------------------------------------------------------------------------------------------------------------------------------------------------------------------------------------------------------------------------------------------------------------------------------------------------------------------------------------------------------------------------------------------------------------------------------------------------------------------------------------------------------------------------------------------------------------------------------------------------------------------------------------------------------------------------------------------------------------------------------------------------------------------------------------------------------------------------------------------------------------------------------------------------------------------------------------------------------------------------------------------------------------------------------------------------------------------------------------------------------------------------------------------------------------------------------------------------------------------------------------------------------------------------------------------------------------------------------------------------------------------------------------------------------------------------------------------------------------------------------------------------------------------------------------------------------------------------------------------------------------------------------------------------------------------------------------------------------------------------------------------------------------------------------------------------------------------------------------------------------------------------------------------------------------------------------------------------------------------------------------------------------------------------------------------------------------------------------------------------------------------------------------------------------------------
>AY635830/DQ273789_Chytridiomycota_Incertae_Sedis_Chytridiomycetes_Incertae_Sedis_Incertae_Sedis_Catenomyces_Catenomyces_persicinus
---------------------------------------aaagattaagccatgcatgtctaagtataa-acaattt-tgtac--tgtgaaactgcgaatggctcattaaatcagttatagtttatttgatagt-acc--------ttactacttgg-ataaccgtggtaattctagagctaatacatgcta--aaaatcccgac----t-tc---tggaagggatgtatttattagataaaaaaccaacccgg-------gcaac--------------cggttttctggtgattcatgat-aa-cttttcgaatcgtatgaccttt----------gtgtcga--cgatggttcattcaaatttct-gccctatca-actttcgatggtaggatagagg-cctaccatggttttaacggg-taacggagaattagggttcga--ttccggag-agggagcct-gagaaacggcta-ccacatcc--aagga-aggcagcaggcgcgcaaattacccaatcctgacac---agggaggtagtgacaataaataacattacagggctc-tt-tgagtcttgtaatt-gg-aatgagtacaatttaaatcccttaacgattaacaattggagggcaagtctggt-------------------------------------------------------------------------------------------------------------------------------------------------------------------------------------------------------------------------------------------------------------------------------------------------------------------------------------------------------------------------------------------------------------------------------------------------------------------------------------------------------------------------------------------------------------------------------------------------------------------------------------------------------------------------------------------------------------------------------------------------------------------------------------------------------------------------------------------------------------------------------------------------------------------------------------------------------------------------------------------------------------------------------------------------------gccagcagccgcggtaattccagctccaatagcgtatattaaagttgttgcagttaaaaagctcgtagttgaattttgggc-ctg-----g-ctgg--------------gt-ggtctt-gcc----------gc--------aagg----taag----------cactgct--------------ctggtcgggtc--ttt--c--------------cttctggggaa-------------ccagcgtgct-ctt--------aattgag-tgcact--------------------gggga-tccaggacttttactttgaaaaaattagagtgtttaaag-caggc---t-t-----acgcttgaata-cattagcat-ggaataatagaataggac--tt-tgg-t-tct--attt--tgttgg-tttc-------------------------------------------------------------taggac-cgaagtaatgattaatag-ggatagtt-gggggcattagtattt-aattgtc--agaggtgaaattc-ttggatttat-gaaaga-ctaacttctgcgaaagcatttg-ccaaggatgtttt-cattaatcaa-gaacgaaagttaggggatcgaagacgatcagataccgtcgtagtc-ttaaccataaactatgccgactagggatcggacgatgttat------------ttt-attgactcgttcggcac-cttatgagaaatca-aagtttttgggttcc------------------------------------------------------ggg--------------------------------------------gggagta-tg-gtcgcaagg-ctgaaactt-aaaggaattgac-ggaagggcaccacca-ggagt---------------------------------------------------------------------------------------------------------------------------------------------------------------------------------------------------------------------------------------------------------------------------------------------------------------------------------------------------------------------------------------------------------------------------------------------ggagcctgcggcttaatttgactcaa---cac-ggggaaactcaccaggt------------------------------------------------------------------------------------------------------------------------------------------------------------------------------------------------------------------------------------------------------------------------------------------------------------------------------------------------------------------------------------------------------------------------ccagacatagtaag-gattgacagattgagagctcttt-cttgattctatgggtggtggtgcatggccgttcttagttggtggagtg-atttgtctggttaattccgtt-aacgaacgagaccttaacctgc-taaatagttacgttaa--------------------ctt-t-----g-------gttgac-----------------------------ggc-t-------aacttcttagagggactatgga-tgtt-------------taatccatggaagttt-gaggcaataacaggt--------------------------------------------------------------------------------------------------------------------------------------------------------------------------------------------------------------------------------------------------------------------------------------------------------------------------------------------------------------------------------------------------------------------------------------------------------------------------ctgtgatgcccttagatgttc--tgggccgca---cgcgcgct-ac--ac--tgatgaaggcagcaag-----------ta------------------------------------------------------attc----accttg-gcc-ggaa-ggtctgggtaatc-ttctgaaacttcatcgtgctggggatagtcctttgcaattattggacttcaacgaggaattcctagtaagcgtgagtcatcagctcgcg--ttgattacgtccctgccctt-------------------------------------------------------------------------------------------------------------------------------------------------------------------------------------------------------------------------------------------------------------------------------------------------------------------------------------------------------------------------------------------------------------------------------tgtacaca-ccgccc-gtcgctactaccgattgaatggct-tag--tga--gacctccggat--cgacagctt-gtt--tccggcaacggca----------------------at-gagct-gttgagaagttggtcaaacttggtcatttagaggaagt-aaaagtcgt-aacaaggtaac------------------------------------------------------------------------------------------------------------------------------------------------------------------------------------------------------------------------------------------------------------------------------------------------------------cgtaggt-gaacctgcggttggatcatta------------------------------------------------------------------------------------------------------------------------------------------------------------------------------------------------------------------------------------------------------------------------------------------------------------------------------------------------------------------------------------------------------------------------------------------------------------------------------------------------------------------------------------------------------------------------------------------------------------------------------------------------------------------------------------------------------------------------------------------------------------------------------------------------------------------------------------------------------------------------------------------------------------------------------------------------------------------------------------------------------------------------------------------------------------------------------------------------------------------------------------------------------------------------------------------------------------------------------------------------------------------------------------------------------------------------------------------------------------------------------------------------------------------------------------------------------------------------------------------------------------------------------------------------------------------------------------------------------------------------------------------------------------------------------------------------------------------------------------------------------------------------------------------------------------------------------------------------------------------------------------------------------------------------------------------------------------------------------------------------------------------------------------------------------------------------------------------------------------------------------------------------------------------------------------------------------------------------------------------------------------------------------------------------------------------------------------------------------------------------------------------------------------------------------------------------------------------------------------------------------------------------------------------------------------------------------------------------------------------------------------------------------------------------------------------------------------------------------------------------------------------------------------------------------------------------------------------------------------------------------------------------------------------------------------------------------------------------------------------------------------------------------------------------------------------------------------------------------------------------------------------------------------------------------------------------------------------------------------------------------------------------------------------------------------------------------------------------------------------------------------------------------------------------------------------------------------------------------------------------------------------------------------------------------------------------------------------------------------------------
>AY635833/DQ273793_Mucoromycota_Glomeromycotina_Glomeromycetes_Glomerales_Glomeraceae_Funneliformis_Funneliformis_mosseae
----------------------agtcatatgcttgtctcaaagattaagccatgcatgtctaagtataa-atcg-tt-tataca-ggtgaaactgcgaatggctcattaaatcagttataatttatttgatagt-aca-------attactacttgg-ataaccgtggtaattctagagctaatacatgcta--aaattcccgac----t-tc---tggaagggatgtatttattagataaaaaaccaatatcgg------gcaacc-------------gattcccttggtgattcatgat-aa-cttttcgaatcgtaagact-ta----------acgtcga--cgatgaatcattcaaatttct-gccctatca-actttcgatggtaggatagagg-cctaccatggtggtaacggg-taacggggtgttagggcacga--caccggag-agggagcct-gagaaacggcta-ccacatcc--aagga-aggcagcaggcgcgcaaattacccaatcccgacac---ggggaggtagtgacaataaataacaatacagggttcttt-tggatcttgtaatt-gg-aatgagtacaatttaaatctcttaacgaggaacaattggagggcaagtctggt-------------------------------------------------------------------------------------------------------------------------------------------------------------------------------------------------------------------------------------------------------------------------------------------------------------------------------------------------------------------------------------------------------------------------------------------------------------------------------------------------------------------------------------------------------------------------------------------------------------------------------------------------------------------------------------------------------------------------------------------------------------------------------------------------------------------------------------------------------------------------------------------------------------------------------------------------------------------------------------------------------------------------------------------------------gccagcagccgcggtaattccagctccaatagcgtatattaaagttgttgcagttaaaaagctcgtagttgaatttcggga-tca-----a-tatt--------------tc-ggtcat-gccg-------------------ttgg----tatg----------cactgtta-------------tcattgatttc--tca--c--------------cttctaaagaa-------------ccgtaatgcc-att--------aatttgg-tgttac--------------------gggga-attaggactgttaccttgaaaaaattagagtgtttaaag-caggc---t-c-----acgcttgaata-cattagcat-ggaataatgaaataggaca-tc-cga-t-tct--attt--tgttgg-tttc-------------------------------------------------------------taggat-cgatgtaatgattaatag-ggatagtt-gggggcattagtattc-aattgtc--agaggtgaaattc-ttggatttat-tgaaga-ctaactactgcgaaagcatttg-ccaaggatgtttt-cattaatcaa-gaacgaaagttaggggatcgaagacgatcagataccgtcgtagtc-ttaaccataaactatgccgactagggatcggatgatgttaatt---------tttt-aatgactcattcggcgc-cttacgggaaacca-aagtgtttgggttcc------------------------------------------------------ggg--------------------------------------------gggagta-tg-gtcgcaagg-ctgaaactt-aaaggaattgac-ggaagggcaccacca-ggggt---------------------------------------------------------------------------------------------------------------------------------------------------------------------------------------------------------------------------------------------------------------------------------------------------------------------------------------------------------------------------------------------------------------------------------------------ggagcctgcggcttaatttgactcaa---cac-ggggaaactcaccaggt------------------------------------------------------------------------------------------------------------------------------------------------------------------------------------------------------------------------------------------------------------------------------------------------------------------------------------------------------------------------------------------------------------------------ccagacatagtaag-gattgacagattgagagctcttt-cttgattctatgggtggtggtgcatggccgttcttagttggtggagtg-atttgtctggttaattccgtt-aacgaacgagaccttaacctgc-taaatagctaggcttaa-------------------cat-t-----g-------ttaggt-----------------------------cgt-c-------agcttcttagagggactatcgg-tgtt-------------taaccgatggaagttt-gaggcaataacaggt--------------------------------------------------------------------------------------------------------------------------------------------------------------------------------------------------------------------------------------------------------------------------------------------------------------------------------------------------------------------------------------------------------------------------------------------------------------------------ctgtgatgcccttagatgttc--tgggccgca---cgcgcgct-ac--ac--tgatgaagtcaacgag-----------tt------------------------------------------------------cata----tccttt-atc-gaaa-gatatgggtaatc-ttttgaaacttcatcgtgatggggatagagcattgcaattattgctcttcaacgaggaatccctagtaagcacaagtcatcagcttgtg--ttgattacgtccmtgccctt-------------------------------------------------------------------------------------------------------------------------------------------------------------------------------------------------------------------------------------------------------------------------------------------------------------------------------------------------------------------------------------------------------------------------------tgtacaca-ccgccc-gtcgctactaccgattgaatggct-tag--tga--gaccctcggat--tggtattca-gaa--gctttaaccggca----------------------tc-tgttt-gctgagaagttggtcaaacttggtcatttagaggaagt-aaaagtcgt-aacaaggtttc------------------------------------------------------------------------------------------------------------------------------------------------------------------------------------------------------------------------------------------------------------------------------------------------------------cgtaggt-gaacctgcggaaggatcatta------------------------------------------------------------------------------------------------------------------------------------------------------------------------------------------------------------------------------------------------------------------------------------------------------------------------------------------------------------------------------------------------------------------------------------------------------------------------------------------------------------------------------------------------------------------------------------------------------------------------------------------------------------------------------------------------------------------------------------------------------------------------------------------------------------------------------------------------------------------------------------------------------------------------------------------------------------------------------------------------------------------------------------------------------------------------------------------------------------------------------------------------------------------------------------------------------------------------------------------------------------------------------------------------------------------------------------------------------------------------------------------------------------------------------------------------------------------------------------------------------------------------------------------------------------------------------------------------------------------------------------------------------------------------------------------------------------------------------------------------------------------------------------------------------------------------------------------------------------------------------------------------------------------------------------------------------------------------------------------------------------------------------------------------------------------------------------------------------------------------------------------------------------------------------------------------------------------------------------------------------------------------------------------------------------------------------------------------------------------------------------------------------------------------------------------------------------------------------------------------------------------------------------------------------------------------------------------------------------------------------------------------------------------------------------------------------------------------------------------------------------------------------------------------------------------------------------------------------------------------------------------------------------------------------------------------------------------------------------------------------------------------------------------------------------------------------------------------------------------------------------------------------------------------------------------------------------------------------------------------------------------------------------------------------------------------------------------------------------------------------------------------------------------------------------------------------------------------------------------------------------------------------------------------------------------------------------------------------------------------
>AY635835/DQ273798_Chytridiomycota_Incertae_Sedis_Chytridiomycetes_Cladochytriales_Nowakowskiellaceae_Nowakowskiella_Nowakowskiella_elegans
----------------------agtcatatgcttgtctcaaagattaagccatgcatgtctaagtataa-atgaatt-tctac--tgtgaaactgcgaatggctcattaaatcagttatagtttatttgatagt-tac--------ct-tgccttgg-ataaccgtggtaattctagagctaatacatgcag-caaaatcccgact--gt-tt---cggaagggatgtatttattagataaaaaaccaacccgg-------gcaac--------------cggtttttggatgattcataat-aa-cttctcgaatcgcatggcc-tt----------gagccgg--cgatggttcattcaaatttct-gccctatca-actttcgatggtaggatagagg-cctaccatggttttaacggg-taacggagaattagggttcga--ttccggag-agggagcct-gagaaacggcta-ccacatcc--aagga-aggcagcaggcgcgcaaattacccaatcctgacac---agggaggtagtgacaataaataacaatgcagagcct-aa-caggttttgcaatt-gg-aatgagtacaatttaaatcccttaacgagaatcaattggagggcaagtctggt-------------------------------------------------------------------------------------------------------------------------------------------------------------------------------------------------------------------------------------------------------------------------------------------------------------------------------------------------------------------------------------------------------------------------------------------------------------------------------------------------------------------------------------------------------------------------------------------------------------------------------------------------------------------------------------------------------------------------------------------------------------------------------------------------------------------------------------------------------------------------------------------------------------------------------------------------------------------------------------------------------------------------------------------------------gccagcagccgcggtaattccagctccaatagcgtatattaaagttgttgcagttaaaaagctcgtagttgaattttgggc-ccg-----a-ctgg--------------gc-ggtctt-gcc----------tc--------gttg----taag----------cactgctcg-cctcacgg-ttcaggttgggcc--ttt--c--------------cttctggctag-------------ccagc-tgcc-ttt--------cactggg-tgggct--------------------gggga-tccaggacttttactttgaaaaaattagagtgttcaaag-caggc---a-ttt--atcgcttgaata-cattagcat-ggaataataaaataggac--tt-tgg-t-tct--attt--tgttgg-cttc-------------------------------------------------------------taggac-cgaagtaatgattaatag-ggatagtt-ggggacgttagtattt-agttgtc--agaggtgaaattc-ttagatttac-gaaaga-ctaacttctgcgaaagcattcg-tcaaggatgtttt-cattaatcaa-gaacgaaagttaggggatcgaagacgatcagataccgtcgtagtc-ttaaccataaactatgccgactagggatcggacgatgtata------------att-attgactcgttcggcac-cttatgagaaatca-aagtttttgggttcc------------------------------------------------------ggg--------------------------------------------gggagta-tg-gtcgcaagg-ctgaaactt-aaaggaattgac-ggaagggcaccacca-ggagt---------------------------------------------------------------------------------------------------------------------------------------------------------------------------------------------------------------------------------------------------------------------------------------------------------------------------------------------------------------------------------------------------------------------------------------------ggagcctgcggcttaatttgactcaa---cac-ggggaaactcaccaggt------------------------------------------------------------------------------------------------------------------------------------------------------------------------------------------------------------------------------------------------------------------------------------------------------------------------------------------------------------------------------------------------------------------------ccagacatgggaag-gattgacagattgagagctcttt-cttgattctatgggtggtggtgcatggccgttcttagttggtggagtg-atttgtctggttaattccgat-aacgaacgagaccttaacctgc-taaatagtcgcgtcaa--------------------cct-t-----g-------gttggc-----------------------------gat-ccgtttacgacttcttagagggactacgaa-tgtta------------taattcgtggaagttt-gaggcaataacaggt--------------------------------------------------------------------------------------------------------------------------------------------------------------------------------------------------------------------------------------------------------------------------------------------------------------------------------------------------------------------------------------------------------------------------------------------------------------------------ctgtgatgcccttagatgttc--tgggccgca---cgcgcgct-ac--ac--tgacgaaggcagcgag-----------t-------------------------------------------------------attc----accttg-gcc-ggaa-ggcccgggtaatc-ttctgaaactttgtcgtgctggggatagtgcattgcaattattgcacttcaacgaggaattcctagtaagcgtgagtcatcagctcgcg--ttgattacgtccctgccctt-------------------------------------------------------------------------------------------------------------------------------------------------------------------------------------------------------------------------------------------------------------------------------------------------------------------------------------------------------------------------------------------------------------------------------tgtacaca-ccgccc-gtcgctactaccgattgaatggct-tag--tga--gacctccggat--tgggtgcat-tcg--actcgcaagtttc----------------------ga-t-gcg-tctgaaaagctggtcaaacttggtcatttagaggaagt-aaaagtcgt-aacaaggtaac------------------------------------------------------------------------------------------------------------------------------------------------------------------------------------------------------------------------------------------------------------------------------------------------------------cgtaggt-gaacctgcggttggatcatta------------------------------------------------------------------------------------------------------------------------------------------------------------------------------------------------------------------------------------------------------------------------------------------------------------------------------------------------------------------------------------------------------------------------------------------------------------------------------------------------------------------------------------------------------------------------------------------------------------------------------------------------------------------------------------------------------------------------------------------------------------------------------------------------------------------------------------------------------------------------------------------------------------------------------------------------------------------------------------------------------------------------------------------------------------------------------------------------------------------------------------------------------------------------------------------------------------------------------------------------------------------------------------------------------------------------------------------------------------------------------------------------------------------------------------------------------------------------------------------------------------------------------------------------------------------------------------------------------------------------------------------------------------------------------------------------------------------------------------------------------------------------------------------------------------------------------------------------------------------------------------------------------------------------------------------------------------------------------------------------------------------------------------------------------------------------------------------------------------------------------------------------------------------------------------------------------------------------------------------------------------------------------------------------------------------------------------------------------------------------------------------------------------------------------------------------------------------------------------------------------------------------------------------------------------------------------------------------------------------------------------------------------------------------------------------------------------------------------------------------------------------------------------------------------------------------------------------------------------------------------------------------------------------------------------------------------------------------------------------------------------------------------------------------------------------------------------------------------------------------------------------------------------------------------------------------------------------------------------------------------------------------------------------------------------------------------------------------------------------------------------------------------------------------------------------------------------------------------------------------------------------------------------------------------------------------------------------------------------------------
>AY635839.1/DQ273804.1_Oedogoniomyces_sp.
----------------------agtcatatgcttgtctcaaagattaagccatgcatgtctaagtataa-gcaaact-ttact--tgtgaaactgcgaatggctcattaaatcagttatagtttatttgatagt-act--------ttactacttgg-ataaccgtggtaattctagagctaatacatgcta--caaatcccgac----t-tc---tggaagggatgtatttattagattaaaaaccaatccgg-------gcaac--------------cggttttctggtgattcatagt-aa-cttttcgaatcgcagggct-tt----------acgccgg--cgatggttcattcaaatttct-gccctatca-actttcgatggtacggtattgg-cctaccatggttttaacggg-taacggggaattagggttcgg--ttccggag-agggagcct-gagaaatggcta-ccacatcc--aagga-aggcagcaggcgcgcaaattacccaatctcaattc---gaggaggtagtgacaagaaataacaatccagggctc-tt-tgagtcttggaatt-gg-aatgagaacaatttaaatcccttaacgaggaacaattggagggcaagtctggt-------------------------------------------------------------------------------------------------------------------------------------------------------------------------------------------------------------------------------------------------------------------------------------------------------------------------------------------------------------------------------------------------------------------------------------------------------------------------------------------------------------------------------------------------------------------------------------------------------------------------------------------------------------------------------------------------------------------------------------------------------------------------------------------------------------------------------------------------------------------------------------------------------------------------------------------------------------------------------------------------------------------------------------------------------gccagcagccgcggtaattccagctccaatagcgtatattaaagttgttgcagttaaaaagctcgtagtcgaattttgggc-ttg-----g-ctga--------------ac-ggtct--gcc----------tc--------acgg----tatg----------tactgtt--------------ctggtcgggcc--ttt--c--------------cttctggcgag-------------ccaaggtgct-ctt--------aactgag-tgcttt--------------------gggga-accaggacttttactttgaaaaaattagagtgtttaaag-caagc---c-t-----atgcttgaata-cattagcat-ggaataatagaataggac--tt-tgg-t-tct--attt--tgttgg-tttc-------------------------------------------------------------tagaac-cagggtaatgattaatag-ggatagtt-gggggcattagtattt-aattgtc--agaggtgaaattc-ttggatttat-gaaaga-ctaacttctgcgaaagcatttg-ccaaggatgtttt-cattgatcaa-gaacgaaagttaggggatcgaagacgatcagataccgtcgtagtc-ttaaccataaactatgccagctccggatcggtcggcgtta-------------ctt-tatgacccgatcggcac-ggtgtgagaaatca-aagcttttgggttct------------------------------------------------------ggg--------------------------------------------gggagta-tg-gtcgcaagg-ctgaaactt-aaaggaattgac-ggaagggcaccacaatggagtaaa---------ctaaccgcagttaactctgctccagatagcggccagaaatggt-----tgtggttgtctttgaa-----cgctagtcgattgtaaatc-ggcaacatcgtcaaattgcgggaaactcctaaagctctcggctaccaagtctctgctggaaacggcgagatg----gccaggttaacagcctcgggtatggtaacaatgccgggagatgaatgacaatggataatccgcagccaagtcctacagcctaaggccatggacgcagttcagagactaaatggcgatgggtatgaatgtaattca-----------------------------------------tgcttaagatatagtccaatctgcttgggaaactaagtggttc---------agcaatggtattccattacaaatgggagcctgcggcttaatttgactcaa---cac-ggggaaactcaccaggt------------------------------------------------------------------------------------------------------------------------------------------------------------------------------------------------------------------------------------------------------------------------------------------------------------------------------------------------------------------------------------------------------------------------ccagacatagtaag-gattgacagattgagagctcttt-cttgattctatgggtggtggtgcatggccgttcttagttggtggagtg-atttgtctggttaattccgtt-aacgaacgagaccttaacctgc-taaatagtcacacgaa--------------------catct-----t-------gtttgt-----------------------------ggc-a-------gacttcttagagggactatgga-tgtt-------------taatccatggaagttt-gaggcaataacaggttaacc------tgcgtgtagcgc-------------acgctcacaggcctgtaaaagcggggcctctttcttc------------aaatctatcccgctagtcc-------aatgcttcatctctgttggggaagtccccttctgtcgggcggagagggcaggcagagcctgt----ctaagcatgggcaacacaacctggtacagggaacgccgaagccaatttcgaaa----ggctggggccgatcctgtggcgagccttggtaacgcaaggccgtcgcaacgcgcggaaaggtgtgggtcatcttgcaaaaggt-ggcttaaggtacgtgctaatccctcgggcaaaccgagcacttgcaataagacccgacaggtcgaggtgcaggtgggacttgt--------agcaattggtttgaccaaatgcactcgtctggtctgttagat-ataaatgctgtgatgcccttagatgttc--tgggccgca---cgcgcgct-ac--ac--tgatgaagtcagcgag-----------tt------------------------------------------------------tata----accttg-gcc-ggaa-ggtctgggtaatc-ttgtgaaacttcatcgtgctggggatagagcattgcaattattgctcttcaacgaggaattcctagtaagcgcgagtcatcagctcgcg--ttgattacgtccctgccctt-------------------------------------------------------------------------------------------------------------------------------------------------------------------------------------------------------------------------------------------------------------------------------------------------------------------------------------------------------------------------------------------------------------------------------tgtacaca-ccgccc-gtcgctactaccgattgaatggct-tag--tga--ggccttcggat--tggagtctt-gct--tccagcaatggcg----------------------gc-gattc-accgagaagttggtcaaacttggtcatttagaggaagt-aaaagtcgt-aacaaggtatc------------------------------------------------------------------------------------------------------------------------------------------------------------------------------------------------------------------------------------------------------------------------------------------------------------cgtaggt-gaacctgcggatggatcatta------------------------------------------------------------------------------------------------------------------------------------------------------------------------------------------------------------------------------------------------------------------------------------------------------------------------------------------------------------------------------------------------------------------------------------------------------------------------------------------------------------------------------------------------------------------------------------------------------------------------------------------------------------------------------------------------------------------------------------------------------------------------------------------------------------------------------------------------------------------------------------------------------------------------------------------------------------------------------------------------------------------------------------------------------------------------------------------------------------------------------------------------------------------------------------------------------------------------------------------------------------------------------------------------------------------------------------------------------------------------------------------------------------------------------------------------------------------------------------------------------------------------------------------------------------------------------------------------------------------------------------------------------------------------------------------------------------------------------------------------------------------------------------------------------------------------------------------------------------------------------------------------------------------------------------------------------------------------------------------------------------------------------------------------------------------------------------------------------------------------------------------------------------------------------------------------------------------------------------------------------------------------------------------------------------------------------------------------------------------------------------------------------------------------------------------------------------------------------------------------------------------------------------------------------------------------------------------------------------------------------------------------------------------------------------------------------------------------------------------------------------------------------------------------------------------------------------------------------------------------------------------------------------------------------------------------------------------------------------------------------------------------------------------------------------------------------------------------------------------------------------------------------------------------------------------------------------------------------------------------------------------------------------------------------------------------------------------------------------------------------------------------------------------------------------------------------------------------------------------------------------------------------------------------------------------------------------------------------------------------
>AY635843/DQ273812_Mucoromycota_Mucoromycotina_Incertae_Sedis_Mucorales_Mucoraceae_Cokeromyces_Cokeromyces_recurvatus
----------------------agtcatatgcttgtctcaaagattaagccatgcatgtctaagtataa-ataaatt-tatat--tgtgaaactgcgaatggctcattaaatcagttatgatctacgtgacaaa-atc-------tttactacttgg-ataaccgtggtaattctagagctaatacatgcac--aaaagcctggc--------------aacgggtgcacttattaggtacaaaaccaatattgcgtctttggcgc--------------aatttttatggtgaatcataat-aa-ttaagcggatcgcatggct-tc----------gtgccgg--cgacggtccactcgattttct-gccctatcatggttgagattgtaaggtagtgg-cttacaatgcctacaacggg-taacggggaattagggttcga--ttccggag-agggagcct-gagaaacggcta-ccacatcc--aagga-aggcagcaggcgcgcaaattacccaatcccgacac---ggggaggtagtgacaataaataacaatgcagggcct-tt-aaggtcttgcaatt-gg-aatgagtacaatttaaatcccttaacgaggatcaattggagggcaagtctggt-------------------------------------------------------------------------------------------------------------------------------------------------------------------------------------------------------------------------------------------------------------------------------------------------------------------------------------------------------------------------------------------------------------------------------------------------------------------------------------------------------------------------------------------------------------------------------------------------------------------------------------------------------------------------------------------------------------------------------------------------------------------------------------------------------------------------------------------------------------------------------------------------------------------------------------------------------------------------------------------------------------------------------------------------------gccagcagccgcggtaattccagctccaatagcgtatattaaagttgttgcagttaaaacgtccgtagtcaaattttagtc-tttta---g-gtgat-------------gc-ggtttg-gcc----------tt------------------------------cattggtc---------------aagcaagtt--gttaccaa----------gactctggctgat-------ttctgcttttttctct-cttc-------ggggggg-aaagag--------------------tagat-aattaagccattaccatgagcaaatcagagtgtttaaag-caggc---t-ttt--taagcttgaatg-tgttagcat-ggaataatgaaatatgac--tttatg-t-tct--attt--tgttgg-ttt--------------------------------------------------------------taagaa-caaagtaatgatgaatag-aaacggtt-gggggcatttgtattt-ggtcgct--agaggtgaaattc-ttggattgac-cgaaga-caaactactgcgaaagcatttgacccaggacgtttt-cattgatcaa-ggtctaaagttaagggatcgaagacgattagataccgtcgtagtc-ttaaccacaaactatgccgactagagattgggcttgtttat----------------tatgactagctcagcat-ctta-gcgaaagta-aagtttttgggttct------------------------------------------------------ggg--------------------------------------------gggagta-tgggacgcaagg-ctgaaactt-aaaggaattgac-ggaagggcaccacca-ggagt---------------------------------------------------------------------------------------------------------------------------------------------------------------------------------------------------------------------------------------------------------------------------------------------------------------------------------------------------------------------------------------------------------------------------------------------ggagcctgcggcttaatttgactcaa---cac-ggggaaactcaccaggt------------------------------------------------------------------------------------------------------------------------------------------------------------------------------------------------------------------------------------------------------------------------------------------------------------------------------------------------------------------------------------------------------------------------ccagacatagtaag-gattgacagattgaaagctcttt-ctagattctatgggtggtggtgcatggccgttcttagttcgtggagtg-atttgtctggttaattccgat-aacgaacgagaccttattctac-taaatagacaggccaa--------------------ctt-tt---ta-------gttggttcatggaattttatt------------ccatc-t-------ggcttcttagagagactatcgg-cttg-------------aagccgaaggaagttt-gaggcaataacaggt--------------------------------------------------------------------------------------------------------------------------------------------------------------------------------------------------------------------------------------------------------------------------------------------------------------------------------------------------------------------------------------------------------------------------------------------------------------------------ctgtgatgcccttagatgttc--tgggccgca---cgcgcgct-ac--ac--tgatgaagtcagcgag-----------tt------------------------------------------------------tata----accttg-gcc-ggaa-ggtctgggtaaac-ttttgaaacttcatcgtgctggggatagagctttgtaattatcgctcttcaacgaggaattcctagtaagcgcaagtcatcagcttgcg--ttgattacgtccctgccctt-------------------------------------------------------------------------------------------------------------------------------------------------------------------------------------------------------------------------------------------------------------------------------------------------------------------------------------------------------------------------------------------------------------------------------tgtacaca-ccgccc-gtcgctactaccgattgaatggttatag--tga--gcatatgggaa--gctcgcttc-gga--cgacgcaagttgt----------------------ct-ttagc-gggacgaactatggcaaactaagctatttagaggaagt-aaaagtcgt-aacaaggtttc------------------------------------------------------------------------------------------------------------------------------------------------------------------------------------------------------------------------------------------------------------------------------------------------------------cgtaggt-gaacctgcggaaggatcatta------------------------------------------------------------------------------------------------------------------------------------------------------------------------------------------------------------------------------------------------------------------------------------------------------------------------------------------------------------------------------------------------------------------------------------------------------------------------------------------------------------------------------------------------------------------------------------------------------------------------------------------------------------------------------------------------------------------------------------------------------------------------------------------------------------------------------------------------------------------------------------------------------------------------------------------------------------------------------------------------------------------------------------------------------------------------------------------------------------------------------------------------------------------------------------------------------------------------------------------------------------------------------------------------------------------------------------------------------------------------------------------------------------------------------------------------------------------------------------------------------------------------------------------------------------------------------------------------------------------------------------------------------------------------------------------------------------------------------------------------------------------------------------------------------------------------------------------------------------------------------------------------------------------------------------------------------------------------------------------------------------------------------------------------------------------------------------------------------------------------------------------------------------------------------------------------------------------------------------------------------------------------------------------------------------------------------------------------------------------------------------------------------------------------------------------------------------------------------------------------------------------------------------------------------------------------------------------------------------------------------------------------------------------------------------------------------------------------------------------------------------------------------------------------------------------------------------------------------------------------------------------------------------------------------------------------------------------------------------------------------------------------------------------------------------------------------------------------------------------------------------------------------------------------------------------------------------------------------------------------------------------------------------------------------------------------------------------------------------------------------------------------------------------------------------------------------------------------------------------------------------------------------------------------------------------------------------------------------------------------
>AY635844/DQ273816_Chytridiomycota_Incertae_Sedis_Chytridiomycetes_Cladochytriales_Nowakowskiellaceae_Nowakowskiella_Endochytrium_sp_JEL_324
--------------------------------------------------------tgtctagtc------taatga-ttaac--agtgaaactgcgaatggctcattaaatcagttataatttatttgatagt-acc--------ttaccaattgg-ataaccgtggtaattctagagctaatacatgcgc--aaaatcccgac----t-tc---tggaagggatgtatttattagatacaaaaccaatccgg-------gcaac--------------cggtttttggatgattcataat-aa-cttctcgaatcgtatggcc-tt----------gtgccga--cgatggttcattcaaatttct-gccctatca-actttcgatggtaggatagagg-cctaccatggttttaacggg-taacggggaattagggttcga--ttccggag-agggagcct-gagaaacggcta-ccacatcc--aagga-aggcagcaggcgcgcaaattacccaatcctgatac---agggaggtagtgacaataaataacaatgcagagcct-at-caggttttgcaatt-gg-aatgagtacaatttaaatcccttaacgagaatcaattggagggcaagtctggt-------------------------------------------------------------------------------------------------------------------------------------------------------------------------------------------------------------------------------------------------------------------------------------------------------------------------------------------------------------------------------------------------------------------------------------------------------------------------------------------------------------------------------------------------------------------------------------------------------------------------------------------------------------------------------------------------------------------------------------------------------------------------------------------------------------------------------------------------------------------------------------------------------------------------------------------------------------------------------------------------------------------------------------------------------gccagcagccgcggtaattccagctccaatagcgtatattaaagttgttgcagttaaaaagctcgtagttgaattttgggc-ctg-----a-ctga--------------gt-ggactt-gcc----------tc---------gtg----taag----------aactgct--------------ctggtcgggtc--ttt--c--------------cttctggggaa-------------ccagc-tgcc-ctt--------aactggg-tgtgtt--------------------gggga-tccaggacttttactttgaaaaaattagagtgttcaaag-caggc---t-t-----acgcttgaata-cattagcat-ggaataataaaataggac--tt-tgt-g-cct--gttt--tgttgg-cttt-------------------------------------------------------------cgggta-tgaagtaatgattaatag-ggatagtt-gggggcgttagtattt-aattgtc--agaggtgaaattc-ttagatttat-taaaga-ctaacttctgcgaaagcattcg-ccaaggatgtttt-cattaatcaa-gaacgaaagttaggggatcgaagacgatcagataccgtcgtagtc-ttaaccataaactatgccgactagggatcgggcgatgtata------------ctt-aatgactcgctcggcac-cttatgagaaatca-aagtttttgggttcc------------------------------------------------------ggg--------------------------------------------gggagta-tg-gtcgcaagg-ctgaaactt-aaaggaattgac-ggaagggcaccacca-ggagt---------------------------------------------------------------------------------------------------------------------------------------------------------------------------------------------------------------------------------------------------------------------------------------------------------------------------------------------------------------------------------------------------------------------------------------------ggagcctgcggcttaatttgactcaa---cac-ggggaaactcaccaggt------------------------------------------------------------------------------------------------------------------------------------------------------------------------------------------------------------------------------------------------------------------------------------------------------------------------------------------------------------------------------------------------------------------------ccagacataggaag-gattgacagtttgagagcgcttt-cttgattctatgggtggtggtgcatggccgttcttagttggtggagtg-atttgtctggttaattccgtt-aacgaacgagaccttaacctgc-taaatagtcacgctaa--------------------cct-c-----g-------gttggc-----------------------------ggc-t-------gacttcttagagggactgcgaa-tgtta------------taattcgcggaagttt-gaggcaataacaggt--------------------------------------------------------------------------------------------------------------------------------------------------------------------------------------------------------------------------------------------------------------------------------------------------------------------------------------------------------------------------------------------------------------------------------------------------------------------------ctgtgatgcccttagatgttc--tgggccgca---cgcgcgct-ac--ac--tgatgaaggcagcgag-----------t-------------------------------------------------------ttta----tccttg-gcc-ggaa-ggcccgggtaatc-ttgtgaaacttcatcgtgctggggatagtccattgcaattattggacttcaacgaggaattcctagtaagcgtgagtcatcagctcgcg--ttgattacgtccctgccctt-------------------------------------------------------------------------------------------------------------------------------------------------------------------------------------------------------------------------------------------------------------------------------------------------------------------------------------------------------------------------------------------------------------------------------tgtacaca-ccgccc-gtcgctactaccgattgaatggct-tag--tga--gacctccggat--tgggggagg-att--cctgtaacaggga----------------------tg-acacc-ctcgagaagttggtcaaacttggtcatttagaggaagt-aaaagtcgt-aacaaggtaac------------------------------------------------------------------------------------------------------------------------------------------------------------------------------------------------------------------------------------------------------------------------------------------------------------cgtaggt-gaacctgcggttggatcatta------------------------------------------------------------------------------------------------------------------------------------------------------------------------------------------------------------------------------------------------------------------------------------------------------------------------------------------------------------------------------------------------------------------------------------------------------------------------------------------------------------------------------------------------------------------------------------------------------------------------------------------------------------------------------------------------------------------------------------------------------------------------------------------------------------------------------------------------------------------------------------------------------------------------------------------------------------------------------------------------------------------------------------------------------------------------------------------------------------------------------------------------------------------------------------------------------------------------------------------------------------------------------------------------------------------------------------------------------------------------------------------------------------------------------------------------------------------------------------------------------------------------------------------------------------------------------------------------------------------------------------------------------------------------------------------------------------------------------------------------------------------------------------------------------------------------------------------------------------------------------------------------------------------------------------------------------------------------------------------------------------------------------------------------------------------------------------------------------------------------------------------------------------------------------------------------------------------------------------------------------------------------------------------------------------------------------------------------------------------------------------------------------------------------------------------------------------------------------------------------------------------------------------------------------------------------------------------------------------------------------------------------------------------------------------------------------------------------------------------------------------------------------------------------------------------------------------------------------------------------------------------------------------------------------------------------------------------------------------------------------------------------------------------------------------------------------------------------------------------------------------------------------------------------------------------------------------------------------------------------------------------------------------------------------------------------------------------------------------------------------------------------------------------------------------------------------------------------------------------------------------------------------------------------------------------------------------------------------------------------
>DQ322622/DQ273823_Chytridiomycota_Incertae_Sedis_Chytridiomycetes_Rhizophydiales_Terramycetaceae_Boothiomyces_Boothiomyces_macroporosum
----------------------agtcatatgcttgtctcaaagattaagccatgcatgtctaagtatta-gc-actt-tatac--tgtgaaactgcgaatggctcattaaatcagttatagtttatttgataat-acc--------ttactacttgg-ataaccgtggtaattctagagctaatacatgcta--aaaaccccgac----t-tc---tggaaggggtgtatttattagataaaaaaccaatcgct-------tcggc----------------gtcttctggtgaatcatgat-aa-ctattcgaatcgcatggcc-tt----------gcgccgg--cgatggttcattcaaatttct-gccctatca-actttcgatggtaggatagagg-cctaccatggttttaacggg-taacggagaattagggttcga--ttccggag-agggagcct-gagaaacggcca-ccacatct--aagga-aggcagcaggcgcgcaaattacccaatcctgacac---agggaggtagtgacaataaataacaatacagggctc-tt-tgagtcttgtaatt-gg-aatgagtacaatttaaatctcttaacgagaaccaattggagggcaagtctggt-------------------------------------------------------------------------------------------------------------------------------------------------------------------------------------------------------------------------------------------------------------------------------------------------------------------------------------------------------------------------------------------------------------------------------------------------------------------------------------------------------------------------------------------------------------------------------------------------------------------------------------------------------------------------------------------------------------------------------------------------------------------------------------------------------------------------------------------------------------------------------------------------------------------------------------------------------------------------------------------------------------------------------------------------------gccagcagccgcggtaattccagctccaatagcgtatattaaagttgttgcagttaaaaagctcgtagttgaacttctggg-ccg-----g-cttg--------------ag-gtcttt-ctt----------tg--------actg------------------aactg----------------acggccggtcc--ttt--c--------------cttctggctaa-------------ctag-gtgct-att--------tatttag-tgc-ct--------------------agaga-tccaggacttttactttgaaaaaattagagtgtttaaag-caggc---t-t-----acgcttgaata-cattagcat-ggaataataaaataggac--tt-tgg-t-ttt--attt--tgttgg-tttc-------------------------------------------------------------taagac-cgaagtaatgattaatag-ggtcagtt-gggggcattagtattc-aatcgtc--agaggtgaaattc-ttggattgat-tgaaga-ctaactactgcgaaagcatttg-ccaaggatgtttt-cattaatcaa-gaacgaaagttaggggatcgaagacgatcagataccgtcgtagtc-ttaaccataaactatgccgactagggatcggacaatgttca-------------at-tatgacttgttcggcac-cttatgagaaatca-aagtttttaggttcc------------------------------------------------------ggg--------------------------------------------gggagta-tg-gtcgcaagg-ctgaaactt-ataggaattgac-ggaagggcaccacca-ggagt---------------------------------------------------------------------------------------------------------------------------------------------------------------------------------------------------------------------------------------------------------------------------------------------------------------------------------------------------------------------------------------------------------------------------------------------ggagcctgcggcttaatttgactcaa---cac-ggggaaactcaccaggt------------------------------------------------------------------------------------------------------------------------------------------------------------------------------------------------------------------------------------------------------------------------------------------------------------------------------------------------------------------------------------------------------------------------ccagacatagtaag-gattgacagattgagagctcttt-cttgattctatgggtggtggtgcatggccgttcttagttggtggagtg-atttgtctggttaattccgtt-aacgaacgagaccttaacctgc-taaatagttacgataa--------------------ctt-c-----g-------gttgtt-----------------------------gat-t-------aacttcttagagggactatgga-tttt-------------taatccatggaagttt-gaggcaataacaggt--------------------------------------------------------------------------------------------------------------------------------------------------------------------------------------------------------------------------------------------------------------------------------------------------------------------------------------------------------------------------------------------------------------------------------------------------------------------------ctgtgatgcccttagaagttc--tgggccgca---cgcgcgct-ac--ac--tgatgaaggcaacaag-----------ta------------------------------------------------------attc----accttg-gcc-ggaa-ggtctgggtaatc-ttttgaaacttcatcgtgctggggatagtcctttgcaattattggacttgaacgaggaattcctagtaagcgtgagtcatcagctcgcg--ttgattacgtccctgccctt-------------------------------------------------------------------------------------------------------------------------------------------------------------------------------------------------------------------------------------------------------------------------------------------------------------------------------------------------------------------------------------------------------------------------------tgtacaca-ccgccc-gtcgctagtaccgattgaatggct-tag--tga--gacctccggat--tggcgtctc-ata--gggggcaacctct----------------------ta-gagat-gctgagaagttggtcaaacttggtcatttagaggaact-aaaagtcgt-aacaaggtaac------------------------------------------------------------------------------------------------------------------------------------------------------------------------------------------------------------------------------------------------------------------------------------------------------------cgtaggt-gaacctgcggttggatcatta------------------------------------------------------------------------------------------------------------------------------------------------------------------------------------------------------------------------------------------------------------------------------------------------------------------------------------------------------------------------------------------------------------------------------------------------------------------------------------------------------------------------------------------------------------------------------------------------------------------------------------------------------------------------------------------------------------------------------------------------------------------------------------------------------------------------------------------------------------------------------------------------------------------------------------------------------------------------------------------------------------------------------------------------------------------------------------------------------------------------------------------------------------------------------------------------------------------------------------------------------------------------------------------------------------------------------------------------------------------------------------------------------------------------------------------------------------------------------------------------------------------------------------------------------------------------------------------------------------------------------------------------------------------------------------------------------------------------------------------------------------------------------------------------------------------------------------------------------------------------------------------------------------------------------------------------------------------------------------------------------------------------------------------------------------------------------------------------------------------------------------------------------------------------------------------------------------------------------------------------------------------------------------------------------------------------------------------------------------------------------------------------------------------------------------------------------------------------------------------------------------------------------------------------------------------------------------------------------------------------------------------------------------------------------------------------------------------------------------------------------------------------------------------------------------------------------------------------------------------------------------------------------------------------------------------------------------------------------------------------------------------------------------------------------------------------------------------------------------------------------------------------------------------------------------------------------------------------------------------------------------------------------------------------------------------------------------------------------------------------------------------------------------------------------------------------------------------------------------------------------------------------------------------------------------------------------------------------------------------------
>DQ322628/DQ273811_Mucoromycota_Mucoromycotina_Incertae_Sedis_Endogonales_Endogonaceae_Endogone_Endogone_pisiformis
------------------------------------------------gccatgcatgtctaagtataa-acaaatt-tgtac--tgtgaaactgcgaatggctcattaaatcagttatagtttatttgataat-acc-------tttactacttgg-ataaccgtggtaattctagagctaatacatgcta--aaaatcccgac----t-tc---tggaagggatgtatttattagataaaaaaccaacgtgg-------gcaac--------------cactcatctggtgattcataat-aa-cttttcgaatcgtatggcc-ta----------gtgccga--cgatgattcattcaaatttct-gccctatca-actttcgatggtaggatagagg-cctaccatggtatttacggg-taacggggaattagggttcga--ttccggag-agggagcct-gagaaacggcta-ccacatcc--aagga-aggcagcaggcgcgcaaattacccaatcccgatac---ggggaggtagtgacaataaataacaatacagggcctttt-tgggtcttgtaatt-gg-aatgagtacaatttaaatcccttaacgaggaacaattggagggcaagtctggt-------------------------------------------------------------------------------------------------------------------------------------------------------------------------------------------------------------------------------------------------------------------------------------------------------------------------------------------------------------------------------------------------------------------------------------------------------------------------------------------------------------------------------------------------------------------------------------------------------------------------------------------------------------------------------------------------------------------------------------------------------------------------------------------------------------------------------------------------------------------------------------------------------------------------------------------------------------------------------------------------------------------------------------------------------gccagcagccgcggtaattccagctccaatagcgtatattaaagttgttgcagttaaaaagctcgtagttgaattttagct-ctg-----g-ctgg--------------gc-ggtcct-gcct---------tt--------acgg----tggg----------tactact--------------ttggctggggt--tca--c--------------cttctggtgag-------------ctggcatgtt-ctt--------aactgga-tgtgtc--------------------aggga-accaggacttttactttgaaaaaattagagtgtttaaag-caggc---a-t-----ccgcttgaata-cattagcat-ggaataatagaataggac--tt-tgg-t-tct--attt--tgttgg-tttc-------------------------------------------------------------taggac-cgaggtaatgattaatag-ggatagtt-gggggcattagtattt-aattgtc--agaggtgaaattc-ttggatttat-gaaaga-ctaacttctgcgaaagcatttg-ccaaggatgtttt-cattaatcaa-gaacgaaagttaggggatcgaagacgatcagataccgtcgtagtc-ttaaccataaactatgccgactagggatcggacgatgttat-------------tt-actgactcgttcggcac-cttatgagaaatca-aagtttttgggttcc------------------------------------------------------ggg--------------------------------------------gggagta-tg-gtcgcaagg-ctgaaactt-aaaggaattgac-ggaagggcaccacca-ggagt---------------------------------------------------------------------------------------------------------------------------------------------------------------------------------------------------------------------------------------------------------------------------------------------------------------------------------------------------------------------------------------------------------------------------------------------ggagcctgcggcttaatttgactcaa---cac-ggggaaactcaccaggt------------------------------------------------------------------------------------------------------------------------------------------------------------------------------------------------------------------------------------------------------------------------------------------------------------------------------------------------------------------------------------------------------------------------ccagacatggtaag-gattgacagattgagagctcttt-cttgattctatgggtggtggtgcatggccgttcttagttggtggagtg-atttgtctggttaattccgtt-aacgaacgagaccttaacctgc-taaatagttaggccaa--------------------ctt-t-----g-------gttggt-----------------------------cgt-c-------aacttcttagagggactattga-cgac-------------tagtcaatggaagttt-gaggcaataacaggt--------------------------------------------------------------------------------------------------------------------------------------------------------------------------------------------------------------------------------------------------------------------------------------------------------------------------------------------------------------------------------------------------------------------------------------------------------------------------ctgtgatgcccttagatgttc--tgggccgca---cgcgcgct-ac--ac--tgacgaagtcagcaag-----------tt------------------------------------------------------tata----accttg-gtc-ggaa-gatctgggtaatc-ttttgaaacttcgtcgtgctggggatagagcattgcaattattgctcttcaacgaggaattcctagtaagcgtgagtcatcagctcgcg--ttgattacgtccctgccctt-------------------------------------------------------------------------------------------------------------------------------------------------------------------------------------------------------------------------------------------------------------------------------------------------------------------------------------------------------------------------------------------------------------------------------tgtacaca-ccgccc-gtcgctactaccgattgaatggct-tag--tga--gtccctcggat--tggagccca-gaa--gttggcaacaaca----------------------tc-caggt-gctgagaagtcgggcaaacttggtcatttagaggaagt-aaaagtcgt-aacaaggtttc------------------------------------------------------------------------------------------------------------------------------------------------------------------------------------------------------------------------------------------------------------------------------------------------------------cgtaggt-gaacctgcggaaggatcatta------------------------------------------------------------------------------------------------------------------------------------------------------------------------------------------------------------------------------------------------------------------------------------------------------------------------------------------------------------------------------------------------------------------------------------------------------------------------------------------------------------------------------------------------------------------------------------------------------------------------------------------------------------------------------------------------------------------------------------------------------------------------------------------------------------------------------------------------------------------------------------------------------------------------------------------------------------------------------------------------------------------------------------------------------------------------------------------------------------------------------------------------------------------------------------------------------------------------------------------------------------------------------------------------------------------------------------------------------------------------------------------------------------------------------------------------------------------------------------------------------------------------------------------------------------------------------------------------------------------------------------------------------------------------------------------------------------------------------------------------------------------------------------------------------------------------------------------------------------------------------------------------------------------------------------------------------------------------------------------------------------------------------------------------------------------------------------------------------------------------------------------------------------------------------------------------------------------------------------------------------------------------------------------------------------------------------------------------------------------------------------------------------------------------------------------------------------------------------------------------------------------------------------------------------------------------------------------------------------------------------------------------------------------------------------------------------------------------------------------------------------------------------------------------------------------------------------------------------------------------------------------------------------------------------------------------------------------------------------------------------------------------------------------------------------------------------------------------------------------------------------------------------------------------------------------------------------------------------------------------------------------------------------------------------------------------------------------------------------------------------------------------------------------------------------------------------------------------------------------------------------------------------------------------------------------------------------------------------------------------
>DQ536473.1/DQ273813.1_Phlyctochytrium_planicorne
------------------------------------------------gccatgcatgtctaagtataa-acaattt-tgtac--tgtgaaactgcgaatggctcattaaatcagttatagtttatttgatagt-acc--------ttactacttgg-ataaccgtggtaattctagagctaatacatgcaa-caaaatcccgac----t-tc---tggaagggatgtatttattagataaaaaaccaacccct------------------------cgtggttctttggtgattcatagt-aa-cttctcgaatcgcattgct-tt----------acgcagg--cgatggttcattcaaatttct-gccctatca-actatcgatggtaggatagagg-cctaccatggttataacggg-taacggggaataagggttcga--ttccggag-agggagcct-taaaaacggcta-ccacatct--aagga-aggcagcaggcgcgcaaattacccaatcccgacac---ggggaggtagtgacaataaataacaatccagggcct----atggtcttggaatt-gg-aatgagaacaatttaaatcccttaacgattaacaattggagggcaagtctggtgaactctcaaaagagtttatttgatacaaatacttaagagtttttactcagtcttctcgcaacatgtgggctcgtgcctgcaaatcccagcctccaaagccatctgaacaccctcccactgccttgtatggaatgcgttccttaagctggtgtggcaggaggttctctcatcgttggtttgctttgcctcgatggttaggtgtgctgggttgacgcagtttcgggtaccgcatagatgcgagatggtgagggaatcttgggtcttgctgctctcaataccctcgagacgacggcggccgaacttaacaaacgcgacgatttggtatccataggctaccttgacttgcgaatgggagaagcggccgtctttgcctgggagaatcatacaaggagagtcttgaattaggcctctttgttgtttggcatttttaacaatctgtttctcccacgctcgaatggtattgtctgagttgtcaagaagagagagtgaggactttccgcttttgttgtgggctttgctcattgacgaattaggaaagtgacagagaaaaacgagctatttatacttgttcgtggaccctttggacccgtcgaccctcttaaacccttgatcggactagtccgaactcaattatttgtatcaatctctgctgacgccagaaataggggtgcctataaaaagcccctagtctacatcctttgaccgcatggatcaagcgatcgataacagcatgcggtggcaatactttcaaagaaagtcagctttggatgaggcgacacaacctggtacgaggaaacccccgtcttgggggtaatctcgtggcgagctagagtagcgtctagccgttgtaacgcgcggaaaggtgtgggtgggcttattcaataagcctgcttaaggaacgtgctattccccccgtaagggtgtttgttcaaggagcgctgttttcgcaaattgagcaaaggtcgatgcttcaggaggaaatgcctggagatgcaaaagatcggtattaattaggccagcagccgcggtaattccagctccaatagcgtatattaaagttgttgcagttaaaaagctcgtagttgaattttgggc-tgg-----g-ttgg--------------at-ggtctc-gct----------gc--------aagg----tgag----------cactgttc---------------ggcctggcc--tct--c--------------cttctggaaaa-------------ctatcgtgct-ctt--------aactgag-tgcggt--------------------aggga-tccaggacttttactttgaaaaaattagagtgttcaaag-caggc---t-t-----acgcctgaata-cattagcat-ggaataatagaataggac--tt-tgg-t-tct--attt--tgttgg-tttc-------------------------------------------------------------taggac-cagagtaatgattaatag-ggatagtt-gggggcattagtattt-aattgtc--agaggtgaaattc-ttggatttat-gaaaga-ctaacttctgcgaaagcatttg-ccaaggatgtttt-cattaatcaa-gaacgaaagttaggggatcgaagacgatcagataccgtcgtagtc-ttaaccataaactatgccgactagggatcggacggtgttat----------------aatgacccgttcggcac-cttatgagaaatca-aagtttttgggttcc------------------------------------------------------ggg--------------------------------------------gggagta-tg-gtcgcaagg-ctgaaactt-aaaggaattgac-ggaagggcaccacca-ggcgt---------------------------------------------------------------------------------------------------------------------------------------------------------------------------------------------------------------------------------------------------------------------------------------------------------------------------------------------------------------------------------------------------------------------------------------------ggagcctgcggcttaatttgactcaa---cac-ggggaaactcaccaggttaacaacagatagttttgtctgggcttgggatagtagggatcaagcctgtaaaagggcttggtttatgcctgctagtgtactgcattagcttgtgcggagagagcttctccaatttcgggcacgaggcatttgcgaaagcaaatgtttgcagacgcgacaccagctggaacaggggacgctaaggattttgaaaaaaatctaagccaatcctgtggtgagtcgagaaagttcaaagcgtctcgaccatcgcaacgcgcggaaagcggtgggcctttacaggcttaaggtacgtgctaatcccccaggaaactgggcctgtgactggagcgccgaaatcgcaaaggtcattgggaatcgttcgagtctcttgaggaaatgcgagagacgatgattggtagggctttatgccagacatagtaag-gattgacagattgagagctcttt-cttgattctatgggtggtggtgcatggccgttcttagttggtggagtg-atttgtctggttaattccgtt-aacgaacgagaccttaacctgc-taaatagtaacgttca--------------------ctt-tgg--tg-------atcggt-----------------------------------------gacttcttagagggactatgaa-cgtt-------------tagttcatggaagttt-gaggcaataacaggt--------------------------------------------------------------------------------------------------------------------------------------------------------------------------------------------------------------------------------------------------------------------------------------------------------------------------------------------------------------------------------------------------------------------------------------------------------------------------ctgtgatgcccttagatgttc--tgggccgca---cgcgcgct-ac--ac--tgacgatggcagcaag-----------ta------------------------------------------------------tttt----cccttg-tcc-ggaa-ggactgggtaatc-ttctgaaacattgtcgtgctggggatagtcccttgcaattattggacttgaacgaggaatgcctagtaagcgcaagtcatcagcttgcg--ttgattacgtccctgcccttaacgtacttgtacagggggctgaaagctaaccgaaag--------------gtgatgctagtagcagactcat--gctgcgacactatcaaattgcggggacctcctaaagctcaatctaccaaaccaaaagtggaaacactttggtggccagggtaacgacctcgggtatggtaaaaacgattgggatg-ttacaatggacaatccgcagcgaagtcctaaaccaagcaattggc--atggagcgcgttcacagactaaatggtagtgggttggccccatt--ggctggcttaagatatagtcgatccccttgggaaaccaaggctcacaataggaacaagtttggcaatgagtctgaaaattgtcagttgggagagattgtgaggacctttgcaaagaggttgggctaaatgttgtacaca-ccgccc-gtcgctactaccgattgaatggct-tag--tga--gacctccggat--tggcgctcg-tta--ggccgcaaggcccga-----------------------tgaat-gctgagaagttggtcaaacttggtcatttagaggaagt-aaaagtcgt-aacaaggtaac------------------------------------------------------------------------------------------------------------------------------------------------------------------------------------------------------------------------------------------------------------------------------------------------------------cgtaggt-gaacctgcggttggatcatta------------------------------------------------------------------------------------------------------------------------------------------------------------------------------------------------------------------------------------------------------------------------------------------------------------------------------------------------------------------------------------------------------------------------------------------------------------------------------------------------------------------------------------------------------------------------------------------------------------------------------------------------------------------------------------------------------------------------------------------------------------------------------------------------------------------------------------------------------------------------------------------------------------------------------------------------------------------------------------------------------------------------------------------------------------------------------------------------------------------------------------------------------------------------------------------------------------------------------------------------------------------------------------------------------------------------------------------------------------------------------------------------------------------------------------------------------------------------------------------------------------------------------------------------------------------------------------------------------------------------------------------------------------------------------------------------------------------------------------------------------------------------------------------------------------------------------------------------------------------------------------------------------------------------------------------------------------------------------------------------------------------------------------------------------------------------------------------------------------------------------------------------------------------------------------------------------------------------------------------------------------------------------------------------------------------------------------------------------------------------------------------------------------------------------------------------------------------------------------------------------------------------------------------------------------------------------------------------------------------------------------------------------------------------------------------------------------------------------------------------------------------------------------------------------------------------------------------------------------------------------------------------------------------------------------------------------------------------------------------------------------------------------------------------------------------------------------------------------------------------------------------------------------------------------------------------------------------------------------------------------------------------------------------------------------------------------------------------------------------------------------------------------------------------------------------------------------------------------------------------------------------------------------------------------------------------------------------------------------------------
>DQ536475/DQ273819_Chytridiomycota_Incertae_Sedis_Chytridiomycetes_Incertae_Sedis_Synchytriaceae_Synchytrium_Synchytrium_decipiens
------------------------------------------------------------------------------------------------------------------------------------------------------------------------------------------------------------------------------------------------------------------------------------------------------------------------------------------------------------------------------------------------------------------cctacaatggttgttacggg-taacggggaattagggttcga--ttccggag-agggagcttcgagagatggcta-ccacagct--aaggc-aggcagcaggcgcgcaaattacccaatcccgattc---ggggaggtagtgacaagaaataacaagacagggctc-tt-tgagtcttgtcatt-gg-aatgagaacaatttaaatcccttaacaaggaacaattggagggcaagtctggt-------------------------------------------------------------------------------------------------------------------------------------------------------------------------------------------------------------------------------------------------------------------------------------------------------------------------------------------------------------------------------------------------------------------------------------------------------------------------------------------------------------------------------------------------------------------------------------------------------------------------------------------------------------------------------------------------------------------------------------------------------------------------------------------------------------------------------------------------------------------------------------------------------------------------------------------------------------------------------------------------------------------------------------------------------gccagcagccgcggtaattccagctccaatagcgtatattaaagttgttgcagttaaaaagctcgtagtcgaatgttgggt-ttg-----g-caag--------------gt-ggtcg--gct----------ga--------aaag----ctag----------cactgca--------------ctggttgggct--cca--tt------------aagcttggcgaa-------------actaggtgct-ctt--------tactgag-tgctta--------------------gggga-actaagacttttactgtgaagaaattagagtgtttaaag-cgggc---a-t-----atgcttgaata-cattagcat-ggaataatagaataggac--tt-tgg-t-ctt--attt--tgttgg-tttc-------------------------------------------------------------taagat-caaagtaatgattgacag-gaacagtt-gggggcattggtattt-aattgtc--agaggtgaaattc-ttggatttat-gaaaga-cccacttctgcgaaagcatttg-ccaaggatgtttt-cattgatcaa-gagcgaaagttaagggatcgaagacgatcagataccgtcgtagtc-ttaaccataaatgttgccggctacagatcgggcaagtatatt-----------tta-aatgtcttgcccggcat-gttatgagaaatca-aagcgtttgggttcc------------------------------------------------------ggg--------------------------------------------gggagta-tg-gtcgcaagg-ctgaaactt-aaagggattgac-ggaagggcaccacca-ggagt---------------------------------------------------------------------------------------------------------------------------------------------------------------------------------------------------------------------------------------------------------------------------------------------------------------------------------------------------------------------------------------------------------------------------------------------ggagcctgcggcttaatttgactcaa---cac-ggggaaactcaccaggt------------------------------------------------------------------------------------------------------------------------------------------------------------------------------------------------------------------------------------------------------------------------------------------------------------------------------------------------------------------------------------------------------------------------ttagacatggttag-gattgacagattgagagctcttt-cttgattttatgggtggtggtgcatggccgttcttagttggtggagtg-atttgtctggttaattccgtt-aacgaacgagaccttaacctac-taactagtggcggtaa--------------------ctt-tg---tg-------gttgct-----------------------------cgc-g-------cacttcttagagggacaatgga-tttc-------------aaatccatggaagttt-gaggcaataacaggt--------------------------------------------------------------------------------------------------------------------------------------------------------------------------------------------------------------------------------------------------------------------------------------------------------------------------------------------------------------------------------------------------------------------------------------------------------------------------ctgtgatgcccttagttatcc--tgggccgca---cgcgcgct-ac--ac--tgacgaagacaaagag-----------t-------------------------------------------------------attc----accttg-gct-ggaa-agcctgggtaatc-tttt-aaacttcgtcgtgatggggatcgtccattgcaattgttggacgtgaacgaggaattcctagtaaatgcaagtcatcagcttgcg--ttgattacgtccctgccctt-------------------------------------------------------------------------------------------------------------------------------------------------------------------------------------------------------------------------------------------------------------------------------------------------------------------------------------------------------------------------------------------------------------------------------tgtacaca-ccgccc-gtcgctactaccgattgaacggct-tag--tga--gacctccggat--tgaatagtc-ggg--gct--ttacggct----------------------ct-aactt-tttgaaaagctggtcaaacttggtcgtttagaggaagt-aaaagtcgt-aacaaggtaac------------------------------------------------------------------------------------------------------------------------------------------------------------------------------------------------------------------------------------------------------------------------------------------------------------cgtaggt-gaacctgcggttggatcatta------------------------------------------------------------------------------------------------------------------------------------------------------------------------------------------------------------------------------------------------------------------------------------------------------------------------------------------------------------------------------------------------------------------------------------------------------------------------------------------------------------------------------------------------------------------------------------------------------------------------------------------------------------------------------------------------------------------------------------------------------------------------------------------------------------------------------------------------------------------------------------------------------------------------------------------------------------------------------------------------------------------------------------------------------------------------------------------------------------------------------------------------------------------------------------------------------------------------------------------------------------------------------------------------------------------------------------------------------------------------------------------------------------------------------------------------------------------------------------------------------------------------------------------------------------------------------------------------------------------------------------------------------------------------------------------------------------------------------------------------------------------------------------------------------------------------------------------------------------------------------------------------------------------------------------------------------------------------------------------------------------------------------------------------------------------------------------------------------------------------------------------------------------------------------------------------------------------------------------------------------------------------------------------------------------------------------------------------------------------------------------------------------------------------------------------------------------------------------------------------------------------------------------------------------------------------------------------------------------------------------------------------------------------------------------------------------------------------------------------------------------------------------------------------------------------------------------------------------------------------------------------------------------------------------------------------------------------------------------------------------------------------------------------------------------------------------------------------------------------------------------------------------------------------------------------------------------------------------------------------------------------------------------------------------------------------------------------------------------------------------------------------------------------------------------------------------------------------------------------------------------------------------------------------------------------------------------------------------------------------
>DQ536477/DQ273821_Chytridiomycota_Incertae_Sedis_Chytridiomycetes_Spizellomycetales_Spizellomycetaceae_Phlyctochytrium_Spizellomycetales_sp_JEL355
--------------------------------------------------------tgtctaagtataa-acaactt-tgtac--tgtgaaactgcgaatggctcattaaatcagttatagtttatttgatagt-acc--------ttactacttgg-ataaccgtggtaattctagagctaatacatgctt--aaaatcccgac----t-tc---tggaagggatgtatttattagataaaaaaccaacccgg-------gcaac--------------cggtttcttggtgattcataat-aa-cttttcgaatcgtatggcc-ct----------gtgccga--cgatggttcattcaaatttct-gccctatca-actttcgatggtaggatagagg-cctaccatggttttaacggg-taacggagaattagggttcga--ttccggag-agggagcct-gagaaacggcta-ccacttcc--aagga-aggcagcaggcgcgcaaattacccaatcctgacac---agggaggtagtgacaataaataacaatacagggctc-ttacgagtcttgtaatt-gg-aatgagtacaatttaaatcccttaacgaggaacaattggagggcaagtctggt-------------------------------------------------------------------------------------------------------------------------------------------------------------------------------------------------------------------------------------------------------------------------------------------------------------------------------------------------------------------------------------------------------------------------------------------------------------------------------------------------------------------------------------------------------------------------------------------------------------------------------------------------------------------------------------------------------------------------------------------------------------------------------------------------------------------------------------------------------------------------------------------------------------------------------------------------------------------------------------------------------------------------------------------------------gccagcagccgcggtaattccagctccaatagcgtatattaaagttgttgcagttaaaaagctcgtagttgaattttggac-ctg-----g-ctgt--------------gt-ggtctt-gcc----------gc--------aagg----taag----------cactgct--------------ctggtcgggtc--ttt--c--------------cttctggggaa-------------ccagcgtgct-ctt--------aactggg-tgcgct--------------------gggga-tccaggacttttactttgaaaaaattagagtgtttaaag-caggc---c-t-----acgcttgaata-cattagcat-ggaataatagaataggac--tt-tgg-t-tct--attt--tgttgg-tttc-------------------------------------------------------------taggac-cgaagtaatgattaatag-ggatagtt-gggggcattagtattt-aattgtc--agaggtgaaattc-ttagatttat-gaaaga-ctaacttctgcgaaagcatttg-ccaaggatgtttt-cattaatcaa-gaacgaaagttaggggatcgaagacgatcagataccgtcgtagtc-ttaaccataaactatgccgactagggatcggacgacgttaa------------cat-agtgactcgttcggcac-cttatgagaaatca-aagtttttgggttcc------------------------------------------------------ggg--------------------------------------------gggagta-tg-gtcgcaagg-ctgaaactt-aaaggaattgac-ggaagggcaccacca-ggagt---------------------------------------------------------------------------------------------------------------------------------------------------------------------------------------------------------------------------------------------------------------------------------------------------------------------------------------------------------------------------------------------------------------------------------------------ggagcctgcggcttaatttgactcaa---cac-gggaaaactcaccaggt------------------------------------------------------------------------------------------------------------------------------------------------------------------------------------------------------------------------------------------------------------------------------------------------------------------------------------------------------------------------------------------------------------------------ccagacatagtaag-gattgacagattgagagctcttt-cttgattctatgggtggtggtgcatggccgttcttagttggtggagtg-atttgtctggttaattccgtt-aacgaacgagaccttaacctgc-taaatagttacgtcaa--------------------ctt-t-----g-------gttggc-----------------------------gga-t-------aacttcttagagggactgtgga-tgtt-------------taatccacggaagttt-gaggcaataacaggt--------------------------------------------------------------------------------------------------------------------------------------------------------------------------------------------------------------------------------------------------------------------------------------------------------------------------------------------------------------------------------------------------------------------------------------------------------------------------ctgtgatgcccttagatgttc--tgggccgca---cgcgcgct-ac--ac--tgatgaaggcagcaag-----------ta------------------------------------------------------attc----accttg-gcc-ggaa-ggtccgggtaatc-ttctgaaacttcatcgtgctggggattgtccattgcaattattggacatcaacgaggaattcctagtaagcgcgagtcatcagctcgcg--ttgattacgtccctgccctt-------------------------------------------------------------------------------------------------------------------------------------------------------------------------------------------------------------------------------------------------------------------------------------------------------------------------------------------------------------------------------------------------------------------------------tgtacaca-ccgccc-gtcgctactaccgattgaatggct-tag--tga--gccctccggat--tgggaactt-ggt--tccggcaacggca----------------------cc-gtgtt-cttgagaagttgggcaaacttggtcatttagaggaagt-aaaagtcgt-aacaaggtaac------------------------------------------------------------------------------------------------------------------------------------------------------------------------------------------------------------------------------------------------------------------------------------------------------------cgtaggt-gaacctgcggttggatcatta------------------------------------------------------------------------------------------------------------------------------------------------------------------------------------------------------------------------------------------------------------------------------------------------------------------------------------------------------------------------------------------------------------------------------------------------------------------------------------------------------------------------------------------------------------------------------------------------------------------------------------------------------------------------------------------------------------------------------------------------------------------------------------------------------------------------------------------------------------------------------------------------------------------------------------------------------------------------------------------------------------------------------------------------------------------------------------------------------------------------------------------------------------------------------------------------------------------------------------------------------------------------------------------------------------------------------------------------------------------------------------------------------------------------------------------------------------------------------------------------------------------------------------------------------------------------------------------------------------------------------------------------------------------------------------------------------------------------------------------------------------------------------------------------------------------------------------------------------------------------------------------------------------------------------------------------------------------------------------------------------------------------------------------------------------------------------------------------------------------------------------------------------------------------------------------------------------------------------------------------------------------------------------------------------------------------------------------------------------------------------------------------------------------------------------------------------------------------------------------------------------------------------------------------------------------------------------------------------------------------------------------------------------------------------------------------------------------------------------------------------------------------------------------------------------------------------------------------------------------------------------------------------------------------------------------------------------------------------------------------------------------------------------------------------------------------------------------------------------------------------------------------------------------------------------------------------------------------------------------------------------------------------------------------------------------------------------------------------------------------------------------------------------------------------------------------------------------------------------------------------------------------------------------------------------------------------------------------------------------------
>DQ536478/DQ273824_Chytridiomycota_Incertae_Sedis_Chytridiomycetes_Rhizophydiales_Kappamycetaceae_Kappamyces_Kappamyces_laurelensis
----------------------agtcatatgcttgtctcaaagattaagccatgcatgtctaagtataa-gc-actt-tgtac--tgtgaaactgcgaatggctcattaaatcagttatagtttatttgatcgt-acc--------ttactacttgg-ataaccgtggtaattctagtgctaatacatgctt--tcagccccgac----t-tc---aggaaggggagtatttattagatacaaaaccagtcgta-------gcaat--------------acgttttcaggtgaatcatgat-aa-ctattcgaatcgcatggct-tt------------gccgg--cgatggttcattcaaatttct-gccctatca-actttcgatggtagtatagagg-actaccatggttataacggg-taacggagaattagggttcga--ttccggag-agggagcct-gagaaacggcta-ccacatcc--aagga-aggcagcaggcgcgcaaattacccaatcccgattc---ggggaggtagtgacaataaataacaatacagagctt----atagttttgtaatt-gt-aatgagaacaatttaaacctcttaacgagaaccaattggagggcaagtctggt-------------------------------------------------------------------------------------------------------------------------------------------------------------------------------------------------------------------------------------------------------------------------------------------------------------------------------------------------------------------------------------------------------------------------------------------------------------------------------------------------------------------------------------------------------------------------------------------------------------------------------------------------------------------------------------------------------------------------------------------------------------------------------------------------------------------------------------------------------------------------------------------------------------------------------------------------------------------------------------------------------------------------------------------------------gccagcagccgcggtaattccagctccaatagcgtatattaaagttgttgcagttaaaaagctcgtagttgaacttttggc-ttg-----g-ctgg--------------gc-ggtctc-tca----------tt--------gag------tag----------tacttt---------------ctggccttgtc--ttt--c--------------cttctggagaa-------------gtatggtgct-att--------catttag-tgctgt--------------------aggga-accaggacttttactttgaaaaaattagagtgtttaaag-caggc---t-t------ggcttgaata-cattagcat-ggaataataaaataggac--tt-tgg-t-ttt--attt--tgttgg-tttt-------------------------------------------------------------ctcaac-caaagtaatgattgatag-ggacagtt-gggggcatttgtattg-agccgtc--agaggtgaaattc-ttggattggc-tcaaga-caaacttctgcgaaagcatttg-ccaaggatgtttt-cattaatcaa-gaacgaaagttaggggatcgaagacgatcagataccgtcgtagtc-ttaaccataaactatgccgactagggatcggacgagatcaat---------------taagacttgttcggcac-cttgagagaaatca-aagtttttaggttcc------------------------------------------------------ggg--------------------------------------------gggagta-tg-gtcgcaagg-ctgaaactt-aaaggaattgac-ggaagggcaccacca-ggagt---------------------------------------------------------------------------------------------------------------------------------------------------------------------------------------------------------------------------------------------------------------------------------------------------------------------------------------------------------------------------------------------------------------------------------------------ggagcctgcggcttaatttgactcaa---cac-ggggaaactcaccaggt------------------------------------------------------------------------------------------------------------------------------------------------------------------------------------------------------------------------------------------------------------------------------------------------------------------------------------------------------------------------------------------------------------------------ccagacatagtaag-gattgacagattgagagctcttt-cttgattctatgggtggtggtgcatggccgttcttagttggtggagtg-atttgtctggttaattccgtt-aacgaacgagaccttaacctgc-taaatagttgcatgaa--------------------ctc-t-----g-------gttgat-----------------------------ga--c-------agcttcttagagggactataga-cgtt-------------tagtgtatggaagttt-gaggcaataacaggt--------------------------------------------------------------------------------------------------------------------------------------------------------------------------------------------------------------------------------------------------------------------------------------------------------------------------------------------------------------------------------------------------------------------------------------------------------------------------ctgtgatgcccttagatgttc--tgggccgca---cgcgcgct-ac--ac--tgacaacagcagcaag-------------------------------------------------------------------tcga----gccttg-gcc-ggaa-ggtccgggtaatc-ttgtgaaatgttgtcgtgctggggatagtcctttgcaattcttggactttaacgaggaattcctagtaagcgcgagtcatcagctcgcg--ttgattacgtccctgccctt-------------------------------------------------------------------------------------------------------------------------------------------------------------------------------------------------------------------------------------------------------------------------------------------------------------------------------------------------------------------------------------------------------------------------------tgtacaca-ccgccc-gtcgctagtaccgactgaatggct-tag--tga--gacctccggat--tggtggctc-gat--ggtggcaacactg----------------------tt-gggct-ggcgaaaagctggtcaaacttggtcatttagaggaact-aaaagtcgt-aacaaggtaac------------------------------------------------------------------------------------------------------------------------------------------------------------------------------------------------------------------------------------------------------------------------------------------------------------cgtaggt-gaacctgcggttggatcatta------------------------------------------------------------------------------------------------------------------------------------------------------------------------------------------------------------------------------------------------------------------------------------------------------------------------------------------------------------------------------------------------------------------------------------------------------------------------------------------------------------------------------------------------------------------------------------------------------------------------------------------------------------------------------------------------------------------------------------------------------------------------------------------------------------------------------------------------------------------------------------------------------------------------------------------------------------------------------------------------------------------------------------------------------------------------------------------------------------------------------------------------------------------------------------------------------------------------------------------------------------------------------------------------------------------------------------------------------------------------------------------------------------------------------------------------------------------------------------------------------------------------------------------------------------------------------------------------------------------------------------------------------------------------------------------------------------------------------------------------------------------------------------------------------------------------------------------------------------------------------------------------------------------------------------------------------------------------------------------------------------------------------------------------------------------------------------------------------------------------------------------------------------------------------------------------------------------------------------------------------------------------------------------------------------------------------------------------------------------------------------------------------------------------------------------------------------------------------------------------------------------------------------------------------------------------------------------------------------------------------------------------------------------------------------------------------------------------------------------------------------------------------------------------------------------------------------------------------------------------------------------------------------------------------------------------------------------------------------------------------------------------------------------------------------------------------------------------------------------------------------------------------------------------------------------------------------------------------------------------------------------------------------------------------------------------------------------------------------------------------------------------------------------------------------------------------------------------------------------------------------------------------------------------------------------------------------------------------------------------
>DQ536481/DQ273829_Neocallimastigomycota_Incertae_Sedis_Neocallimastigomycetes_Neocallimastigales_Neocallimastigaceae_Cyllamyces_Cyllamyces_aberensis
----------------------agtcatatgcttgtctcaaagattaagccatgcatgtctaagtataa-gca--tt-tatac--tgtgaaactgcgaatggctcattaaatcagttatagtttatttgatagt-acc-------attactacttgg-ataaccgtggtaattctagagctaatacatgcat--aaaaacccgac----t-tc---gggaagggttgtatttattagataaaaaaccaatccggt-----tctgcc--------------ggtttttttggtgattcataat-aa-cttttcgaatcgtatgact-tt----------acgtcga--cgatggttcattcaaatttct-gccctatca-actttcgatggtaggatagagg-cctaccatggttttaacggg-taacggagaattagggttcga--ttccggag-agggagcct-gagaaacggcta-ccacatct--aagga-aggcagcaggcgcgcaaattacccaatcctgacac---agggaggtagtgacaataaataacgatacagggctt-tt-ttagtcttgtaatt-gg-aatgagaacaatttaaaccccttatcgaggaacaattggagggcaagtctggt-------------------------------------------------------------------------------------------------------------------------------------------------------------------------------------------------------------------------------------------------------------------------------------------------------------------------------------------------------------------------------------------------------------------------------------------------------------------------------------------------------------------------------------------------------------------------------------------------------------------------------------------------------------------------------------------------------------------------------------------------------------------------------------------------------------------------------------------------------------------------------------------------------------------------------------------------------------------------------------------------------------------------------------------------------gccagcagccgcggtaattccagctccaatagcgtatattaaagttgttgcagttaaaaagctcgtagttgaattttggat-atg-----g-ctgt--------------ac-ggtacc-gcg----------ta---------agt----ggtt----------tactgttc-------------ttggctatatc--ttt--c--------------cttctagttaa-------------cctttatgca-ctt--------cattgtg-tgtact--------------------ggcga-tctaggacttttactttgaaaaaattagagtgtttaaag-caggc---a-t-----ttgcttgaata-cattagcat-ggaataatagaataggac--tt-tgg-t-tct--attt--tgttgg-tttc-------------------------------------------------------------taggac-cgaagtaatgattaatag-ggatagtt-gggggcattagtattt-aattgtc--agaggtgaaattc-ttagatttat-gaaaga-ctaacttctgcgaaagcatttg-ccaaggatgtttt-cattaatcaa-gaacgaaagttaggggatcgaagacgatcagataccgtcgtagtc-ttaaccataaactatgccgactagggatcggacgacgttta------------att-attgactcgttcggcac-cttatgagaaatca-aagtttttgggttcc------------------------------------------------------ggg--------------------------------------------gggggta-tg-gtcgcaagg-ctgaaactt-aaaggaattgac-ggaagggcaccacca-ggagt---------------------------------------------------------------------------------------------------------------------------------------------------------------------------------------------------------------------------------------------------------------------------------------------------------------------------------------------------------------------------------------------------------------------------------------------ggagcctgcggcttaatttgactcaa---cac-ggggaaacttaccaggt------------------------------------------------------------------------------------------------------------------------------------------------------------------------------------------------------------------------------------------------------------------------------------------------------------------------------------------------------------------------------------------------------------------------ccagacatagtaag-gattgacagattgagagctcttt-cttgattctatgggtggtggtgcatggccgttcttagttggtggagtg-atttgtctggttaattccgat-aacgaacgagaccttaacctgc-taaatagttacgcgaa--------------------ttt-tt----a-------attcgt-----------------------------ggc-t-------aacttcttagagggactataga-tttt-------------taatctatggaagttt-gaggcaataacaggt--------------------------------------------------------------------------------------------------------------------------------------------------------------------------------------------------------------------------------------------------------------------------------------------------------------------------------------------------------------------------------------------------------------------------------------------------------------------------ctgtgatgcccttagatgttc--tgggccgca---cgcgcgct-ac--ac--tgatgaagtcaacgag-----------t-------------------------------------------------------ttca----tccttg-atc-ggaa-ggtccgggtaatc-ttttgaaacttcatcgtgctggggatagtcccttgcaatttttggactttaacgaggaattcctagtaagcgtgagtcatcaactcgcg--ttgattacgtccctgccctt-------------------------------------------------------------------------------------------------------------------------------------------------------------------------------------------------------------------------------------------------------------------------------------------------------------------------------------------------------------------------------------------------------------------------------tgtacaca-ccgccc-gtcgctactaccgattgaatggct-tag--tga--atccttcggat--tggct-ttc-ttt--tctggcaacagaa----------------------tt-tgatc-gctgaaaagttgggcaaacttggtcatttagaggaagt-aaaagtcgt-aacaaggtttc------------------------------------------------------------------------------------------------------------------------------------------------------------------------------------------------------------------------------------------------------------------------------------------------------------cgtaggt-gaacctgcggaaggatcatta------------------------------------------------------------------------------------------------------------------------------------------------------------------------------------------------------------------------------------------------------------------------------------------------------------------------------------------------------------------------------------------------------------------------------------------------------------------------------------------------------------------------------------------------------------------------------------------------------------------------------------------------------------------------------------------------------------------------------------------------------------------------------------------------------------------------------------------------------------------------------------------------------------------------------------------------------------------------------------------------------------------------------------------------------------------------------------------------------------------------------------------------------------------------------------------------------------------------------------------------------------------------------------------------------------------------------------------------------------------------------------------------------------------------------------------------------------------------------------------------------------------------------------------------------------------------------------------------------------------------------------------------------------------------------------------------------------------------------------------------------------------------------------------------------------------------------------------------------------------------------------------------------------------------------------------------------------------------------------------------------------------------------------------------------------------------------------------------------------------------------------------------------------------------------------------------------------------------------------------------------------------------------------------------------------------------------------------------------------------------------------------------------------------------------------------------------------------------------------------------------------------------------------------------------------------------------------------------------------------------------------------------------------------------------------------------------------------------------------------------------------------------------------------------------------------------------------------------------------------------------------------------------------------------------------------------------------------------------------------------------------------------------------------------------------------------------------------------------------------------------------------------------------------------------------------------------------------------------------------------------------------------------------------------------------------------------------------------------------------------------------------------------------------------------------------------------------------------------------------------------------------------------------------------------------------------------------------------------------------------
>DQ536482/DQ273831_Chytridiomycota_Incertae_Sedis_Chytridiomycetes_Chytridiales_Incertae_Sedis_Chytriomyces_sp_JEL341
----------------------------------------------------------------tataa-acaattt-tgtac--agtgaaactgcgaatggctcattaaatcagttatagtttatttgataatcaat--------ctactactcgg-ataaccgtggtaattctagagctaatacgtgcat--atataccctgc----t-tc----ggtggggatgttattattagattaaaaaccaacccgg-------a-aac--------------ggttcttttggtgattcatgat-aa-ttgttcgaatcgcatgact-tt----------atgtcgg--cgatggttcattcaaatttct-gccctatca-actttcgatggtaggatagagg-cctaccatggttttaacggg-taacggagaattagggttcga--ttccggag-agggagcct-gagaaacggcta-ccacatct--aagga-aggcagcaggcgcgcaaattacccaatcctgattc---agggaggtagtgacaataaataacaatccagggcct----tcggtcttggaatt-gg-aatgagtacaatttaaaccccttaacgaggaacaattggagggcaagtctggt-------------------------------------------------------------------------------------------------------------------------------------------------------------------------------------------------------------------------------------------------------------------------------------------------------------------------------------------------------------------------------------------------------------------------------------------------------------------------------------------------------------------------------------------------------------------------------------------------------------------------------------------------------------------------------------------------------------------------------------------------------------------------------------------------------------------------------------------------------------------------------------------------------------------------------------------------------------------------------------------------------------------------------------------------------gccagcagccgcggtaattccagctccaatagcgtatattaaagttgttgcagttaaatagctcgtagttgaattttgggc-tgg-----g-ctgg--------------gt-ggtctc-gcc----------gc--------aagg----tgtg----------cactgct--------------ccggtctggtc--ttt--c--------------cttctgggtaa-------------cttttgtgct-ctt--------aagtggg-tgcatt--------------------aggga-tccaggacttttactttgaaaaaattagagtgtttaaag-cgggc---a-t-----ttgcttgaata-cattagcat-ggaataatagaataggac--tt-tgg-tcttt--attt--tgttgg-tttt-------------------------------------------------------------caggac-cgaagtaatgattaatag-ggacagtt-gggggcattagtattt-aattgtc--agaggtgaaattc-ttggatttat-gaaaga-ctaacttctgcgaaagcatttg-ccaaggatgtttt-cattaatcaa-gaacgaaagttaggggatcgaagacgatcagataccgtcgtagtc-ttaaccataaactatgccgactagggatcggacgatgtt---------------tc-aatgactcgttcggcac-cttatgagaaatca-aagtctttgggtacc------------------------------------------------------ggg--------------------------------------------gggagta-tg-gtcgcaagg-ctgaaactt-aaaggaattgac-ggaagggcaccacca-ggagt---------------------------------------------------------------------------------------------------------------------------------------------------------------------------------------------------------------------------------------------------------------------------------------------------------------------------------------------------------------------------------------------------------------------------------------------ggagcctgcggcttaatttgactcaa---cac-ggggaaactcaccaggt------------------------------------------------------------------------------------------------------------------------------------------------------------------------------------------------------------------------------------------------------------------------------------------------------------------------------------------------------------------------------------------------------------------------ccagacatagtaag-gattgacagattgagagctcttt-cttgattctatgggtggtggtgcatggccgttcttagttggtggagtg-atttgtctggttaattccgtt-aacgaacgagaccttaacctgc-taaatagttgcgtcca--------------------ctt-t-----g-------gtggtc-----------------------------gat-c-------aacttcttagagggactatgga-tgtt-------------taattcatggaagttt-gaggcaataacaggt--------------------------------------------------------------------------------------------------------------------------------------------------------------------------------------------------------------------------------------------------------------------------------------------------------------------------------------------------------------------------------------------------------------------------------------------------------------------------ctgtgatgcccttagatgttc--tgggccgca---cgcgcgct-ac--ac--tgacgaaggcaacaag-----------t-------------------------------------------------------attc----accttg-acc-ggaa-ggtctgggtaatc-ttttgaaactttgtcgtgctggggatagtcccttgcaattattggacttgaacgaggaattcctagtaagtgcaagtcatcagcttgcg--ttgattacgtccctgccctt-------------------------------------------------------------------------------------------------------------------------------------------------------------------------------------------------------------------------------------------------------------------------------------------------------------------------------------------------------------------------------------------------------------------------------tgtacaca-ccgccc-gtcgctactaccgattgaatggct-tag--tga--gaccttcggag--gtagattga-ttt--g-cagcaatgcaa------------------------------------------------------------------------------------------------------------------------------------------------------------------------------------------------------------------------------------------------------------------------------------------------------------------------------------------------------------------------------------------------------------------------------------------------------------------------------------------------------------------------------------------------------------------------------------------------------------------------------------------------------------------------------------------------------------------------------------------------------------------------------------------------------------------------------------------------------------------------------------------------------------------------------------------------------------------------------------------------------------------------------------------------------------------------------------------------------------------------------------------------------------------------------------------------------------------------------------------------------------------------------------------------------------------------------------------------------------------------------------------------------------------------------------------------------------------------------------------------------------------------------------------------------------------------------------------------------------------------------------------------------------------------------------------------------------------------------------------------------------------------------------------------------------------------------------------------------------------------------------------------------------------------------------------------------------------------------------------------------------------------------------------------------------------------------------------------------------------------------------------------------------------------------------------------------------------------------------------------------------------------------------------------------------------------------------------------------------------------------------------------------------------------------------------------------------------------------------------------------------------------------------------------------------------------------------------------------------------------------------------------------------------------------------------------------------------------------------------------------------------------------------------------------------------------------------------------------------------------------------------------------------------------------------------------------------------------------------------------------------------------------------------------------------------------------------------------------------------------------------------------------------------------------------------------------------------------------------------------------------------------------------------------------------------------------------------------------------------------------------------------------------------------------------------------------------------------------------------------------------------------------------------------------------------------------------------------------------------------------------------------------------------------------------------------------------------------------------------------------------------------------------------------------------------------------------------------------------------------------------------------------------------------------------------------------------------------------------------------------------------------------------------------------------
>DQ536483/DQ273832_Chytridiomycota_Incertae_Sedis_Chytridiomycetes_Chytridiales_Chytriomycetaceae_Rhizoclosmatium_Chytriomyces_sp_JEL378
--------------------------------------------------------tgtctaagtataa-actcgtt-tgtactgtgtgaaactgcgaatggctcattaaatcagttatagtttatttgatata-acc--------ttactacttgg-atatccgtggtaattctagagctaatacatgcaa-taaaatcctgac----t-tc---tggaagggatgtatttattagataaaaaaccaacccgg---------caa--------------cggttctttggtgattcatagt-aa-cttttcgaatcgcatgact-tt----------acgtcgg--cgatggttcattcaaatttct-gccctatca-agtttcgatggtaggatagagg-cctaccatgctttttacggg-taacggcgaattagggttcga--ttccggag-agggagcct-gagaaacggcta-ccacatct--aagga-aggcagcaggcgcgcaaattacccaatcctgattc---agggaggtagtgacaataaataacaatccaggactt-----cggtcttggaatt-gg-aatgagaacaatttaaatctcttatcgaggaacaattggagggcaagtctggt-------------------------------------------------------------------------------------------------------------------------------------------------------------------------------------------------------------------------------------------------------------------------------------------------------------------------------------------------------------------------------------------------------------------------------------------------------------------------------------------------------------------------------------------------------------------------------------------------------------------------------------------------------------------------------------------------------------------------------------------------------------------------------------------------------------------------------------------------------------------------------------------------------------------------------------------------------------------------------------------------------------------------------------------------------gccagcagccgcggtaattccagctccaatagcgtatattaaagttgttgcagttaaatagctcgtagttgaatcttgggg-ctg-----g-tttg--------------gc-ggtcgc-gtc----------tt---------tga----cgtg----------tactgtc----------------ggccggttc-tttt--a--------------cttgtggggaa-------------cgtatgtgcc-ctt--------tgcgggg-tgtgta--------------------cggga-accatggctgttactttgaaaaaattagagtgtttaaag-cgggc---g-t-----aagcttgtata-cattagcat-ggaataatagaataggac--tt-tgg-t-ttt--attt--tgttgg-tttc-------------------------------------------------------------tagggc-cgaagtaatgattaatag-ggatagtt-gggggcattagtattt-aatagtc--agaggtgaaattc-ttggatttat-gaaaga-ctaacttctgcgaaagcatttg-ccaaggatgtttt-cattaatcaa-gaacgaaagtcaggggatcgaagatgatcagataccgtcgtagtc-ctgaccgtaaactatgccgactagggatcgggcgttgtat--------------tt-catgacacgctcggcac-cttatgagaaatca-aagtctttgggtacc------------------------------------------------------ggg--------------------------------------------gggagta-tg-gtcgcaagg-ctgaaactt-aaaggaattgac-ggaagggcaccacca-ggagt---------------------------------------------------------------------------------------------------------------------------------------------------------------------------------------------------------------------------------------------------------------------------------------------------------------------------------------------------------------------------------------------------------------------------------------------ggagcctgcggcttaatttgactcaa---cac-ggggaaactcaccaggt------------------------------------------------------------------------------------------------------------------------------------------------------------------------------------------------------------------------------------------------------------------------------------------------------------------------------------------------------------------------------------------------------------------------ccagacatagtaag-gattgacagattgagagctcttt-cttgattctatgggtggtggtgcatggccgttcttagttggtggagtg-atttgtctggttaattccgat-aacgaacgagaccttagtctgc-taaatagttgggctca--------------------ctt-t-----g-------gtgggt------------------------------ta-t-------aacttcttagagagacttctta-cgca-------------tagtgagaggaagttt-gaggcaataacaggt--------------------------------------------------------------------------------------------------------------------------------------------------------------------------------------------------------------------------------------------------------------------------------------------------------------------------------------------------------------------------------------------------------------------------------------------------------------------------ctgtgatgcccttagatgttc--tgggccgca---cgcgcgct-ac--aa--tgatgaaggcagcaag-----------ta------------------------------------------------------attc----accttg-gcc-ggaa-ggtctgggtaatc-ttgtgaaactttatcgtgttggggatcgtcccttgtaattattggacgtgaacgaggaattcctagtaagcgcaagtcatcagcttgcg--ttgattacgtccctgccctt-------------------------------------------------------------------------------------------------------------------------------------------------------------------------------------------------------------------------------------------------------------------------------------------------------------------------------------------------------------------------------------------------------------------------------tgtacaca-ccgccc-gtcgctactaccgattgaatggct-tag--tga--gacctccggat--tgacggttt-ttg--ggccgcaaggcct----------------------ga------------------------------------------------------------------------------------------------------------------------------------------------------------------------------------------------------------------------------------------------------------------------------------------------------------------------------------------------------------------------------------------------------------------------------------------------------------------------------------------------------------------------------------------------------------------------------------------------------------------------------------------------------------------------------------------------------------------------------------------------------------------------------------------------------------------------------------------------------------------------------------------------------------------------------------------------------------------------------------------------------------------------------------------------------------------------------------------------------------------------------------------------------------------------------------------------------------------------------------------------------------------------------------------------------------------------------------------------------------------------------------------------------------------------------------------------------------------------------------------------------------------------------------------------------------------------------------------------------------------------------------------------------------------------------------------------------------------------------------------------------------------------------------------------------------------------------------------------------------------------------------------------------------------------------------------------------------------------------------------------------------------------------------------------------------------------------------------------------------------------------------------------------------------------------------------------------------------------------------------------------------------------------------------------------------------------------------------------------------------------------------------------------------------------------------------------------------------------------------------------------------------------------------------------------------------------------------------------------------------------------------------------------------------------------------------------------------------------------------------------------------------------------------------------------------------------------------------------------------------------------------------------------------------------------------------------------------------------------------------------------------------------------------------------------------------------------------------------------------------------------------------------------------------------------------------------------------------------------------------------------------------------------------------------------------------------------------------------------------------------------------------------------------------------------------------------------------------------------------------------------------------------------------------------------------------------------------------------------------------------------------------------------------------------------------------------------------------------------------------------------------------------------------------------------------------------------------------------------------------------------------------------------------------------------------------------------------------------------------------------------------------------------------
>DQ536484.1/DQ273834.1_Rhizidium_endosporangiatum
-tacctggttgatcctgccagtagtcatatgcttgtctcaaagattaagccatgcatgtctaagtataa-acaaatt-tttac--tgtgaaactgcgaatggctcattaaatcagttatagtttatttgataat-acc--------ttactacttgg-ataaccgtggtaattctagagctaatacatgcaa-caaaatcccgac----t-tc---tggaagggatgtatttattagataaaaaaccaacccgg-------gcaac--------------cggttctttggtgattcatggt-aa-cttttcgaatcgcatggct-tt----------acgctgg--cgatggttcattcaaatttct-gccctatca-actttcgatggtaggatagagg-cctaccatggttttaacggg-taacggagaattagggtttga--ttccggag-agggagcct-gagaaacggcta-ccacatct--aagga-aggcagcaggcgcgcaaattacccaatcctgattc---agggaggtagtgacaataaataacaatccgaggcct----ctggtcttggaatt-gg-aatgagcacaatttaaatcccttagcgaggaacaattggagggcaagtctggt-------------------------------------------------------------------------------------------------------------------------------------------------------------------------------------------------------------------------------------------------------------------------------------------------------------------------------------------------------------------------------------------------------------------------------------------------------------------------------------------------------------------------------------------------------------------------------------------------------------------------------------------------------------------------------------------------------------------------------------------------------------------------------------------------------------------------------------------------------------------------------------------------------------------------------------------------------------------------------------------------------------------------------------------------------gccagcagccgcggtaattccagctccaatagcgcatattaaagttgttgcagttaaatagctcgtagttgaattttgggc-tgg-----g-ctgg--------------gc-ggtctc-gcc----------gc--------aagg----tgag----------cactgct--------------ccggtctggtc--ttt--c--------------cttctggggat-------------ctagcgtgcg-ctt--------cactgtg-tgcgtt--------------------aggga-accaggacttttactttgaaaaaattagagtgttcaaag-caggc---a-t-----ttgctcgaata-cattagcat-ggaataatagaataggac--tt-tgg-t-tct--attt--tgttgg-tttc-------------------------------------------------------------tgggac-cgaagtaatgattaatag-ggatagtt-gggggcattagtattt-aattgtc--agaggtgaaattc-ttggatttat-gaaaga-ctaacttctgcgaaagcatttg-ccaaggatgtttt-cattaatcaa-gaacgaaagttaggggatcgaagacgattagataccgtcgtagtc-ttaaccataaactatgccgactagggatcggacgatgtt---------------tt-catgactcgttcggcac-cttatgagaaatca-aagtctttgggtacc------------------------------------------------------ggg--------------------------------------------gggagta-tg-gtcgcaagg-ctgaaactt-aaaggaattgac-ggaagggcaccacca-ggtgt---------------------------------------------------------------------------------------------------------------------------------------------------------------------------------------------------------------------------------------------------------------------------------------------------------------------------------------------------------------------------------------------------------------------------------------------ggagcctgcggcttaatttgactcaa---cac-ggggaaactcaccaggt------------------------------------------------------------------------------------------------------------------------------------------------------------------------------------------------------------------------------------------------------------------------------------------------------------------------------------------------------------------------------------------------------------------------ccagacatagtaag-gattgacagattgagagctcttt-cttgattctatgggtggtggtgcatggccgttcttagttggtggagtg-atttgtctggttaattccgat-aacgaacgagaccttaacctgc-taaatagttgctatca--------------------ctt-t-----g-------gtggta-----------------------------gtt-ta-----caacttcttagagggactattgg-cgtt-------------tagccaatggaagttt-gaggcaataacaggt--------------------------------------------------------------------------------------------------------------------------------------------------------------------------------------------------------------------------------------------------------------------------------------------------------------------------------------------------------------------------------------------------------------------------------------------------------------------------ctgtgatgcccttagatgttc--tgggccgca---cgcgcgct-ac--ac--tgacgaaggcagcgag-----------t-------------------------------------------------------attc----accttg-gcc-ggaa-ggcctgggtaatc-ttctgaaacttcgtcgtgctggggatagtcccttgcaatttttggacttcaacgaggaatacctagtaagcgtgagtcatcagctcacg--ttgattacgtccctgccctt-------------------------------------------------------------------------------------------------------------------------------------------------------------------------------------------------------------------------------------------------------------------------------------------------------------------------------------------------------------------------------------------------------------------------------tgtacaca-ccgccc-gtcgctactaccgattgaatggct-tag--tga--gacctccggat--tggcgtttc-acg--aacggcaacgttt----------------------ga-gaaat-gctgagaagctggtcaaacttggtcatttagaggaagt-aaaagtcgt-aacaaggtaac------------------------------------------------------------------------------------------------------------------------------------------------------------------------------------------------------------------------------------------------------------------------------------------------------------cgtaggt-gaacctgcggttggatcatta------------------------------------------------------------------------------------------------------------------------------------------------------------------------------------------------------------------------------------------------------------------------------------------------------------------------------------------------------------------------------------------------------------------------------------------------------------------------------------------------------------------------------------------------------------------------------------------------------------------------------------------------------------------------------------------------------------------------------------------------------------------------------------------------------------------------------------------------------------------------------------------------------------------------------------------------------------------------------------------------------------------------------------------------------------------------------------------------------------------------------------------------------------------------------------------------------------------------------------------------------------------------------------------------------------------------------------------------------------------------------------------------------------------------------------------------------------------------------------------------------------------------------------------------------------------------------------------------------------------------------------------------------------------------------------------------------------------------------------------------------------------------------------------------------------------------------------------------------------------------------------------------------------------------------------------------------------------------------------------------------------------------------------------------------------------------------------------------------------------------------------------------------------------------------------------------------------------------------------------------------------------------------------------------------------------------------------------------------------------------------------------------------------------------------------------------------------------------------------------------------------------------------------------------------------------------------------------------------------------------------------------------------------------------------------------------------------------------------------------------------------------------------------------------------------------------------------------------------------------------------------------------------------------------------------------------------------------------------------------------------------------------------------------------------------------------------------------------------------------------------------------------------------------------------------------------------------------------------------------------------------------------------------------------------------------------------------------------------------------------------------------------------------------------------------------------------------------------------------------------------------------------------------------------------------------------------------------------------------------------
>DQ536485/DQ273835_Chytridiomycota_Incertae_Sedis_Chytridiomycetes_Rhizophydiales_Rhizophydiaceae_Rhizophydium_Rhizophydium_sp_JEL316
ttacctggttgatcctgccagtagtcatatgcttgtctaaaagattaagccatgcatgtctaagtttaa-gc-aatt-taaac--tgtgaaactgcgaatggctcattaaatcagttatagtttatttgataat-acc--------ttactacttgg-ataaccgtggtaattctagagctaatacatgcta--aaaatcccgac----t-tc---tggaagggatgtatttattagataaaaaaccaatcgct-------tcggc----------------gtctactggtgaatcatgat-aa-ctattcgaatcgcatgact-tt------------gtcgg--cgatggttcattcaaatttct-gccctatca-actttcgatggtaggatagagg-cctaccatggtttcaacggg-taacggagaattagggttcga--ttccggag-agggagcct-gagaaacggcta-ccacatcc--aagga-aggcagcaggcgcgcaaattacccaatcctgacac---agggaggtagtgacaataaataacaatacagggctt-tt-aaagtcttgtaatt-gg-aatgagtacaatttaaatctcttaacgagaaccaattggagggcaagtctggt-------------------------------------------------------------------------------------------------------------------------------------------------------------------------------------------------------------------------------------------------------------------------------------------------------------------------------------------------------------------------------------------------------------------------------------------------------------------------------------------------------------------------------------------------------------------------------------------------------------------------------------------------------------------------------------------------------------------------------------------------------------------------------------------------------------------------------------------------------------------------------------------------------------------------------------------------------------------------------------------------------------------------------------------------------gccagcagccgcggtaattccagctccaatagcgtatattaaagttgttgcagttaaaaagctcgtagttgaactttgggt-ttg-----g-tttt--------------at-ggtctt-tcc----------tt--------aggg----aatg----------tactat---------------acgatcgaatc--ttt--c--------------cttctga-aaa-------------tcatagtgct-att--------tatttag-tgctat--------------------gagga--tcaggacttttactttgaaaaaattagagtgtttaaag-caggc---t-t-----acgcttgaata-cattagcat-ggaataataaaataggac--tt-tgg-t-ttt--attt--tgttgg-tttt-------------------------------------------------------------caagac-cgaagtaatgattaatag-ggtcagtt-ggggacattagtattt-actcgtc--agaggtgaaattc-ttggattgag-taaaga-ctaacttctgcgaaagcgtttg-tcaaggatgtttt-cattaatcaa-gaacggaagttaggggatcgaagacgaccagataccgtcgtagtc-ttaaccataaactatgccgactagggatcggacgatgctca-------------at-tatgactcgttcggcac-cttatgagaaatca-aagtttttaggttcc------------------------------------------------------ggg--------------------------------------------gggagta-tg-gtcgcaagg-ctgaaactt-aaaggaattgac-ggaagggcaccacca-ggagt---------------------------------------------------------------------------------------------------------------------------------------------------------------------------------------------------------------------------------------------------------------------------------------------------------------------------------------------------------------------------------------------------------------------------------------------ggagcctgcggcttaatttgactcaa---cac-ggggaaactcaccaggt------------------------------------------------------------------------------------------------------------------------------------------------------------------------------------------------------------------------------------------------------------------------------------------------------------------------------------------------------------------------------------------------------------------------ccagacatagtaag-gattgacagattgagagctcttt-cttgattctatgggtggtggtgcatggccgttcttagttggtggagtg-atttgtctggttaattccgtt-aacgaacgagaccttaacctgc-taaatagttacataaa--------------------ctt-t-----g-------gtttat-----------------------------gat-t-------aacttcttagagggactataga-cttt-------------tagtctatggaagttt-gaggcaataacaggt--------------------------------------------------------------------------------------------------------------------------------------------------------------------------------------------------------------------------------------------------------------------------------------------------------------------------------------------------------------------------------------------------------------------------------------------------------------------------ctgtgatgcccttagatgttc--tgggccgca---cgcgcgct-ac--ac--tgataaaggcaacaag-----------ta------------------------------------------------------attc----accttg-ccc-ggaa-gggttgggtaatc-ttttgaaactttatcgtgctggggatagtcctttgcaattattggacttcaacgaggaattcctagtaagcgtgagtcatcagctcgcg--ttgattacgtccctgccctt-------------------------------------------------------------------------------------------------------------------------------------------------------------------------------------------------------------------------------------------------------------------------------------------------------------------------------------------------------------------------------------------------------------------------------tgtacaca-ccgccc-gtcgctagtaccgattgaatggct-tag--tga--gacctccggat--tagcgatct-ctt--gggggcaacccta----------------------ta-agatt-gccgagaagttggtcaaacttggtcatttagaggaact-aaaagtcgt-aacaaggtaac------------------------------------------------------------------------------------------------------------------------------------------------------------------------------------------------------------------------------------------------------------------------------------------------------------cgtaggt-gaacctgcggttggatcatta------------------------------------------------------------------------------------------------------------------------------------------------------------------------------------------------------------------------------------------------------------------------------------------------------------------------------------------------------------------------------------------------------------------------------------------------------------------------------------------------------------------------------------------------------------------------------------------------------------------------------------------------------------------------------------------------------------------------------------------------------------------------------------------------------------------------------------------------------------------------------------------------------------------------------------------------------------------------------------------------------------------------------------------------------------------------------------------------------------------------------------------------------------------------------------------------------------------------------------------------------------------------------------------------------------------------------------------------------------------------------------------------------------------------------------------------------------------------------------------------------------------------------------------------------------------------------------------------------------------------------------------------------------------------------------------------------------------------------------------------------------------------------------------------------------------------------------------------------------------------------------------------------------------------------------------------------------------------------------------------------------------------------------------------------------------------------------------------------------------------------------------------------------------------------------------------------------------------------------------------------------------------------------------------------------------------------------------------------------------------------------------------------------------------------------------------------------------------------------------------------------------------------------------------------------------------------------------------------------------------------------------------------------------------------------------------------------------------------------------------------------------------------------------------------------------------------------------------------------------------------------------------------------------------------------------------------------------------------------------------------------------------------------------------------------------------------------------------------------------------------------------------------------------------------------------------------------------------------------------------------------------------------------------------------------------------------------------------------------------------------------------------------------------------------------------------------------------------------------------------------------------------------------------------------------------------------------------------------------------------
>DQ536486/DQ536493_Chytridiomycota_Incertae_Sedis_Chytridiomycetes_Chytridiales_Chytriomycetaceae_Chytriomyces_Chytriomyces_sp_WB_235A
[truncated: 705,268 more chars]
