# Supplementary material for: ﻿New nephridiophagid genera (Fungi, Chytridiomycota) in a mallow beetle and an earwig
Source: MycoKeys. 2023 Dec 22;100:245–60. doi: 10.3897/mycokeys.100.111298 (PMC10757303; doi:10.3897/mycokeys.100.111298)
Supplement: Supplementary material 3 — LSU rRNA gene sequence alignments used for phylogenetic tree reconstruction (Figure 3) [file mycokeys-100-245-s003.fa]

>AATT01000242/AATT01000253_Chytridiomycota_Incertae_Sedis_Chytridiomycetes_Rhizophydiales_Incertae_Sedis_Batrachochytrium_Batrachochytrium_dendrobatidis_JEL423
--------------------------------------------------------------------------------------------------------------------------------------------------------------------------------------------------------------------------------------------------------------------------------------------------------------------------------------------------------------------------------------------------------------------------------------------------------------------------------------------------------------------------------------------------------------------------------------------------------------------------------------------------------------------------------------------------------------------------------------------------------------------------------------------------------------------------------------------------------------------------------------------------------------------------------------------------------------------------------------------------------------------------------------------------------------------------------------------------------------------------------------------------------------------------------------------------------------------------------------------------------------------------------------------------------------------------------------------------------------------------------------------------------------------------------------------------------------------------------------------------------------------------------------------------------------------------------------------------------------------------------------------------------------------------------------------------------------------------------------------------------------------------------------------------------------------------------------------------------------------------------------------------------------------------------------------------------------------------------------------------------------------------------------------------------------------------------------------------------------------------------------------------------------------------------------------------------------------------------------------------------------------------------------------------------------------------------------------------------------------------------------------------------------------------------------------------------------------------------------------------------------------------------------------------------------------------------------------------------------------------------------------------------------------------------------------------------------------------------------------------------------------------------------------------------------------------------------------------------------------------------------------------------------atataatctcaaatca-tgcaagattacccgctgaac-ttaagcatatcaataagc-ggtgg-aaaagaaactaacaaggattcccctagtaacggcgagtgaagcgggaatagctcaaatttgaaatctcacaa------------------------tag----tgcgaattgtagtttagag---aaacc-cca--tttttttact-aga---caatcaaaaagttttttggaataaaac----------------------atca-----tagagggtgacaatcccgtttt-t-gattgcca---------a---------gt-aataatgtat-tgggatatccaagagtcggtttgtt-tgggaatgcaga-ccaaaatgggtgg-taaataccatctaaag--ctaaa-tatt--ggcgagagaccgatagcgaac-aagtaccgtgagggaaagatgaaa-aga----actttgaaaagagagtt-----aaacagtacgtgaaattgtc-aaaagggaaacgcttg-aaaccagtatt-taaac--atgaa-tttcaat---------t-------cacc----------------------------------------------------------------at-----------------------------g-t-g-------------gt-----------gagtcta--------------------------------tatttga-tg------------attagagtcaacgagggtttgaca--------------agtgataaaaacggct---------------agagtagacctattagg-------------------------------------------------------------------------------------acaaagtct----agtcaa--------------atgtcacgg-gttggacttttttttagtgtaatg----------tataac--atgtcttgt--------------------------------------tttgactgt------------------ggtggtgttgaaatgcat-gcaga-------tcaatga-----------------cactccaacaaatcaat------------------------tcatacttacc---------cacca-caaaaacgttgagg-aaatggttttaaacg-acccgtcttg-aaacacggaccaaggagtccaacatatatgcaagtatttgagtgaat---aaaccc-aa-atgcaaaata-aaagtgaaa-------aggtggga--------------------------------------------ata-tatagcaccattggcc-aattaata------------------------------------------ataattgag-caagagcatacatgttgggaccc-gaaagatggtgaactatgcctgaatagggtgaagccagaggaaactctggtgga-ggctcgt-agcggttctgacgtgcaaatcgatcgtcgaatttgggtataggggcgaaagactaatcgaaccat-------------------------------------------------------------------------------------------------------------------------------------------------------------------------------------------------------------------------------------------------------------------------------------------------------------------------------------------------------------------------------------------------------------------------------------------------------------------------------------------------------------------------------------------ctagtagc-tggtt-ccctccgaagtttccctcaggatagcag-aagctcag--t----a-t-cagttttatgaggtaaagcgaatgattagaggcctc-gggga-agtaaattcctt-gacctattctcaaa-ctttaaatatgtaagacgtt---gtggttacttga-------atgaaccgcga----cag--cgaatg---agag-tttctagtgggccattttt-ggt-----------------------------------------------------------------------------------------------------------------------------------------------------------------------------------------------------------------------------------------------------------------------------------------------------------------------------------------aagcagaactggcgatgc-gggatgaaccg-aacgt-cgagttaaggtgccagaatgcacgctcat-ttagacaccacaaaaggtgttggttcatctagacagcaggacggtggccatggaagttggaacccgccaagga--gtgtgtaacaactcacctg-ccgaatgaacta-gccctgaaaatggatggcgctcaagcgtgct-acccatactcgaccgtcg-gacca----------------aa---tacaa-------------------------------------------tggtttgacgagta--ggagggcgtggagg-t-t----------------------------tgtgtggaagctttggatgtgaatc-cgagtgaaa--cggcctctagtgcagatcttggtggtagtagcaaatatt-caaaag-aga-------------actttg-aagactgaag--tggagaaaggttccgtgtgaacagcagttggacacggg-tcagtcgatcctaaagagtaagggaaa-cctggta----a---------------------------t-gcacagtgt----------------------------------------------------------------------------------------------------------------------------------------g----cggact--ctg-aaagggcatccggttaatattccggaactgggag-------gtggaat----------------------------------------------aagcggcaacg--caagacaactt-ggtgacgttggtaggaaccctagaaag-agat--------gtcttttcttttt-aaccaaac-----------------------------------------------aa-----------------------------------------------------------------------caaccttggaa--acggatgaaccggagaa-gaggt----ttgg-gatgggcaaagcactgc-----------ttca-gcagtgtct---------ggagcgtttctaacgacccgtgaaaaaccaagg-----------------------gacta------------------------------------------attttc----------------acacctagtcgtactcataaccgcagcaggtctccaaggt-gaac-agcctctag-ttgatagaacaatgtagataa-gggaagtcggcaaaatagatccgtaacttt-gggaaaaggattggctccaggggttgcgatgta------------------------------------------------------------------------------------------------------------------------------------------------------------------------------------------------------------------------------------------------------------------------------------------------------atcgatatcaactaatctg-gaactggtacggacatggggaa-tctgactgtctaattaaaacatagcattgcgatggccag-----aaagtggtg-ttgacgcaatgtg-atttctg-cccagtgctctgaatgtcaaag--tgaagaaattcaa-ccaagcgcggg-taaacggcgggagtaactatgactct------------------------------------------------------------------------------------------------------------------------------------------------------------------------------------------------------------------------------------------------------------------------------------------------------------------------------------------------------------------------------------------------------------------------------------------------------------------------------------------------------------------------------------------------------------cttaaggta----gccaaa-tgcctcgtcatctaattagtgacgcg--catgaatggatt-aacgagattcccactgtccctatctactatctagcgaaaccac--agccaagggaacgggcttggcagaatcag--cggggaaagaagaccctgttgagcttgactctagtttgaca-ttgtgaaaaaacatggggggcgtagaataagtgggag--------------ctt------------tgg------------caccggtgaaataccactacccc-caatg-tttttttacttattcaatgaagcaggat--tggccgtca----------------tggcca-tattgtagtgtt-------------------------------------------------------------------------------------------tgaacct-gggttgaagacattgtcaggt-ggggagtttggctggggcggcacatctgttaaaagataacgcaggtgtcccaagggaaactcatcgagaacagaaatctcgagtagaacaaaagggtaaacgtttccttgattt--tgattttcagtgtgaatacaaaccatgaaagtgtggcctatcgatcctttaa------------------------------------------------------------attctgggtatttca-ggttagaggtgtcagaaaagt-------------------------------------------------------------------------------------------------------------------------------------------------------------------------------------------------------------------------------------------------------------------------------------------------------------------------------------------------------------------------------------------------------------------------------taccacagggataa---ctggcttgtggcagccaagcgttcatagcgacgttgcttttt-gatccttcgatgtcggctcttcctatcatt----------------------------------------------------------------------------------------------------------------------------------------------------------------------------------------------------------------------------------------------------------------------------------------------------------------------------------------------------------------------------------------------------------------------------------------------------------------------------------------------------------------------------------------------------------------------------------------------------------------------------------------------------------------------------------------------------------------------------------------------------------------------------------------------------------------------------------------------------------------------------------------------------------------------------------------------------------------------------------------------------------------------------------------gagaagcaaaatt--ctcaaagcgtcggattgttcacccgcc---------------------------------------------------------------------------------------------------------------------------------------------------------------------------------------------------------------------------------------------------------------------------------------------------------------------------------aacagggaacgtg-agct-gggtttagaccgtcgtg-agacaggtt-agttttaccctactg-atgg-----ag------ggttgtcacaatagtaattcaacgtagtacgagaggaactgttgattcacataattggtttttgcggttagctgatcagctagtgccgcgacgctaccatgtgtaggattacggctgaa-------------------cgcctctaagtc----ggaatccatgctaaaag------------------------------------------------------------------------------------------------------------------------------------------------------------------------------------------------------------------------------------------------------------------------------------------------------------------------------------------------------------------------------------------------------------------------------------------------------------------------------------------------------------------------------------------------------------------------------------------------------------------------------------------------------------------------------------------------------------------------------------------------------------------------------------------------------------------------------------------------------
>AB016010/DQ273796_Zoopagomycota_Zoopagomycotina_Incertae_Sedis_Zoopagales_Piptocephalidaceae_Kuzuhaea_Kuzuhaea_moniliformis
---------------------------------------------------------------------------------------------------------------------------------------------------------------------------------------------------------------------------------------------------------------------------------------------------------------------------------------------------------------------------------------------------------------------------------------------------------------------------------------------------------------------------------------------------------------------------------------------------------------------------------------------------------------------------------------------------------------------------------------------------------------------------------------------------------------------------------------------------------------------------------------------------------------------------------------------------------------------------------------------------------------------------------------------------------------------------------------------------------------------------------------------------------------------------------------------------------------------------------------------------------------------------------------------------------------------------------------------------------------------------------------------------------------------------------------------------------------------------------------------------------------------------------------------------------------------------------------------------------------------------------------------------------------------------------------------------------------------------------------------------------------------------------------------------------------------------------------------------------------------------------------------------------------------------------------------------------------------------------------------------------------------------------------------------------------------------------------------------------------------------------------------------------------------------------------------------------------------------------------------------------------------------------------------------------------------------------------------------------------------------------------------------------------------------------------------------------------------------------------------------------------------------------------------------------------------------------------------------------------------------------------------------------------------------------------------------------------------------------------------------------------------------------------------------------------------------------------------------------------------------------------------------------------tctcagtctcagtta-ggtaggagtacccgctgaac-ttaagcatatcagtaagc-ggagg-aaaagaaaccaacagggattcccctagtaacggcgagtgaagcgggaagagctcaaatttaaaatcgtgtca-----ggg---t------aacc-tggt----cacgaattgtagtttgatg---aggta-t----gcttggtggg-cgc---ctggatcaaagtcctttggaaaagggt----------------------atca-----tagagggtgacaatcccgtctg-t-ggtccaga----tagcgg---------tc-tatcgtgtaa-gctaccttcaaagagtcgggttgtt-tgggaatgcagc-cctaagctggtgg-taaattccatctaagg--ctaaa-tatt--cgtgagagaccgatagcgaac-aagtaccgtgagggaaagttgaaa-agc----actctggagagagagtc-----aaacagcacgtgaaattgtt-aacagggaaacgttgg-gcaccagtacgcgcctc-gcgtaa-aatcaac---------c-------atctcttccccaagggtatacatctgggtggatgagccttaaaaagccattgccc-------gggtggtt----------------------------gccc-g--------agggggg-----------tggtgca--------------------------------cttttgc-gt------------gggcgggtcaacatcggttaggac--------------cattggaaaatcctca-----------agggaaggtaggtaagggacct----------------------------------------------------------------------tgtcccctacaac-ttatagccc-t--tgttga--------------atgcagtga-tcctgact------------gtgg-a------gtcgcgactcgcgccttct------------------gggcaggccc----------ccaggcccc-t-ctt-cgctc------cttgggtccagacagctt-gctga-------ctggact----------tgacagggtgaggatgtttgggttt---------------gg------tagggttctag---------cgagt-ctcggacgttggcg-aaatggttctcaacg-acccgtcttg-aaacacggaccaaggagtctaacatgtgtgcgagtatttgggtg-aa---aaaccc-gg-atgcataatg-aaagtgacc-------acagggga-----------gaagggtttggtccctcc---gtatggtggggtcgg-ctccgcatcctcgacc-gatccgat------------t-g------ccctccgtggc--ga-----cgggtttgag-tttgagcatatctgttaggaccc-gaaagatggtgaactatgcctgagtaggatgaagccagaggaaactctggtgga-ggtccgt-agcgattctgacgtgcaaatcgatcgtcgaacttgggtataggggcgaaagactaatcgaaccat-------------------------------------------------------------------------------------------------------------------------------------------------------------------------------------------------------------------------------------------------------------------------------------------------------------------------------------------------------------------------------------------------------------------------------------------------------------------------------------------------------------------------------------------ctagtagc-tggtt-cccgccgaagtttccctcaggatagcag-aaacgcg---t--tag-a-cagtattatgaggtaaggcgaatgattagaggcctt-ggggg-cggaatgccctt-aacctattctcaaa-ctttaaatatgtaagaagtc---cctgccacttga-------ttgggcttgga----cacgtcgtatg---agcg-tttctagtgggccattttt-ggt-----------------------------------------------------------------------------------------------------------------------------------------------------------------------------------------------------------------------------------------------------------------------------------------------------------------------------------------aagcagaactggcgatgt-gggatgaacca-gacgg-gaggttaaggtgccggaatgtacgctcat-gtagacaccacaaaaggtgttggttcatctagacagcaggacggtggccatggaagtcggaatccgctaagga--gtgtgtaacaactcacctg-ccgaatgaacta-gccctgaaaatggatggcgctcaagcgtact-acccaaacctccccgccatgggtt----------------aa---tgcga-------------------------------------------tgccctggcgagta--ggcaggcgtggggg---t----------------------------tgtgaagaagcttgggccgtgaggc-cgagtgaaa--cagcccctagtgtagatcttggtggtagtagcaaatatt-caaatg-aga-------------actttg-aagactgaag--tggggaagggttccgagtgaacagcagttggactcggg-tgagccgatcctaagagatagggaact-tccgttttaaag---------------------------t-gggcaatccgtccttgtccccacctc----------------------------------------------------------------------------------------------------ggtggggtcttggcccggag-ccccgtcta--tcg-aaagggaagctggttaacattccagcgccggaat-------gcgggat--------------------------------------------agtaacggcaacg--taagcaaactt-ggagacgccggagtgggccccgggggg-agtt--------ttctcctctcctt-aaccgt-t-----------------------------------------------ta-----------------------------------------------------------------------ggaccgtggaa--tcgctttacgcggagag-acggt----ttaatgacggcaagagtaacgcgc---------ttct-gcgttatcc---------ggtgcgccctccacggcccgtgaaaatccaagggcgt-------------------gcatc------------------------------------------atcctc----------------gcgtccgttcgtacccataaccgcagcaggtctcctaggt-taac-agcctctag-ttgatggaataatgtaggtaa-gggaagtcggcaaaatagattcgaaacttt-gggataagaattggctctttgggtagggtacgt-caggctatg-----------------tgg-----------gagatgt----------------------------atgtggccgaccaggac--------ggact-----------gat-gggacctt---------------cgggtcacgtcggtc--------------------tatcccggatg-----------gctgtatacgggcaccc---------gtagct----------ttgccctggtcctcacgg------------tccgggacatat-ctggcgt-acgccgaactaccaacaaa-gaactggtacgaacaaggggaa-tctgactgtctaattaaaacatagcattgcgatggtccg-----aaa-ggatg-ttgacgcaatgtg-atttctgccccagtgctctgaatgtcaaag--tgaagaaattcaa-ccaagcgcggg-taaacggcgggagtaactatgactct------------------------------------------------------------------------------------------------------------------------------------------------------------------------------------------------------------------------------------------------------------------------------------------------------------------------------------------------------------------------------------------------------------------------------------------------------------------------------------------------------------------------------------------------------------cttaaggta----gccaaa-tgcctcgtcatctaattagtgacgcg--catgaatggatt-aacgagattcccactgtccctatctactatccagcgaaaccac--agccaagggaacgggcttggcagaatcag--cggggaaagaagaccctgttgagcttgactctagtttgact-ttgtgagacggcactaggggtgtagaataagtgggaggtg---------ccctc------------gggc----------ccgacagtgaaataccactacctt-agtcg-ccttcttacttatttcgttaggcggaac--ctggccttca---------------cggcct-gtttctagcgttaaggtga-------------------------------------------------------------cccct-tccgggttg--------ctgatcc-gcgcgaaagacattgtcaggt-ggggagtttggctggggcggcacatctgttaaaagataacgcaggtgtcctaaggggggctcatcgagaacggaaatctcgagtagaataaaagggtaaaagcccccttgattt--tgattttcagtgtgaatacaaaccatgaaagtgtggcctatcgatccttttg------------------------------------------------------------accctgagaatttca-ggcaagaggtgtcagaaaagt-------------------------------------------------------------------------------------------------------------------------------------------------------------------------------------------------------------------------------------------------------------------------------------------------------------------------------------------------------------------------------------------------------------------------------taccacagggataa---ctggcttgtggcagccaagcgttcatagcgacgttgcttttt-gatccttcgatgtcggctcttcctatcata----------------------------------------------------------------------------------------------------------------------------------------------------------------------------------------------------------------------------------------------------------------------------------------------------------------------------------------------------------------------------------------------------------------------------------------------------------------------------------------------------------------------------------------------------------------------------------------------------------------------------------------------------------------------------------------------------------------------------------------------------------------------------------------------------------------------------------------------------------------------------------------------------------------------------------------------------------------------------------------------------------------------------------------ccgaagcagaatt--cggtaagcgttggattgttcacccact---------------------------------------------------------------------------------------------------------------------------------------------------------------------------------------------------------------------------------------------------------------------------------------------------------------------------------aatagggaacgtg-agct-gggtttagaccgtcgtg-agacaggtt-agttttaccctactg-atga-----at------cgccgtcgcaatagtaattcaatttagtacgagaggaaccattgattccggtatttggtatttgccc--------------------------------------------------------------------------------------------------------------------------------------------------------------------------------------------------------------------------------------------------------------------------------------------------------------------------------------------------------------------------------------------------------------------------------------------------------------------------------------------------------------------------------------------------------------------------------------------------------------------------------------------------------------------------------------------------------------------------------------------------------------------------------------------------------------------------------------------------------------------------------------------------------------------------------------------------------------
>ACDU01008455/ACDU01008455_Blastocladiomycota_Incertae_Sedis_Blastocladiomycetes_Blastocladiales_Blastocladiaceae_Allomyces_Allomyces_macrogynus_ATCC_38327
------------------------------------------------------------------------------------------------------------------------------------------------------------------------------------------------------------------------------------------------------------------------------------------------------------------------------------------------------------------------------------------------------------------------------------------------------------------------------------------------------------------------------------------------------------------------------------------------------------------------------------------------------------------------------------------------------------------------------------------------------------------------------------------------------------------------------------------------------------------------------------------------------------------------------------------------------------------------------------------------------------------------------------------------------------------------------------------------------------------------------------------------------------------------------------------------------------------------------------------------------------------------------------------------------------------------------------------------------------------------------------------------------------------------------------------------------------------------------------------------------------------------------------------------------------------------------------------------------------------------------------------------------------------------------------------------------------------------------------------------------------------------------------------------------------------------------------------------------------------------------------------------------------------------------------------------------------------------------------------------------------------------------------------------------------------------------------------------------------------ac-tttcagcaatggatctcttggctcttgcatcgatgaagaacgcagcgaaatgcgatacgtagtgtgaattgcaga--ttcgtgactcatcgaaattttgaacgcatattgcacctagcggccattcc----gttaggtatgcttgtttgagtgtctgtctg-----attttctcaactttttaaaaaaaaaatta---------------------------------aaaccttttttttttttgcaag-------------ttggctttggtcttggctgcgttaactcgtgccttggccgtaaataagacag-----------------------cggtctgctctagtt-------aagctcgcagtgagcttggcaagtaaccgaaatcct------------agtcaagtacttgggtggaaggagcttgtcgactc--------------------------------------------------------------------------------agcgcgcgcaacacttttctaaagtggcccttttttt----------------------------------------------------------------------------------------------------------------------------------------------------cgactttggtcgcctgcggtcaagtagaaaaaaagatttttcagtttttcataactggacctcaaatca-agcaaggttacccgctgaac-ttaagcatattaataagc-ggagg-aaaagaaactaacaaggattccccgagtaatggcgaatgaaacgggaaaagcccaaatttgaaatctcctag-----c-t---t-t----tatc-gcta----ggcgagttgtaatttgtag---aaggtct----tcatctgaac-tgt---gtttgctaaagtccattggaaaatggcgggcctttatggtcc---tcaagtcg-----tagagggtgacaaccccgttct-t-ggcatt------ctacta---------gt-tcttttgtat-gattccttcaaagagtcggattgtt-tgggaatgcaat-ccaaaacgggtgg-taaattccatccaagg--ctaaa-tatt--agcaagagaccgatagcgaac-aagtaccgtgagggaaagatgaaa-aga----actctgaagagagagtt-----caacagtacgtgaaattgct-gaaagggaaacgcttg-aaacgattgtt-gcttt--tggtt---tcggc---------c---------------------------------------------------------------------------tt-------------------------------------------------------------------------------------------------------------------------gagcgagtcagcagcagttttaaa--------------cggtaaagaagtgctt-----------gtggaaggtagttttcttt------------------------------------------------------------------------------ggaaaatg-ttatagcca-t--aagtaa--------------ctgtgccgg-ttaggact------------gagg-a-------tcgctttt---------------------aagtgtcttgtcgaggaa---------ttttgggccgttag----------cgccaaggccttgggcttgct-caaga-----------------------cttggtgttaactgttcaggacgaccaaa--------------------c--acaaggcc---------ttaaa-ataggttgctgaca-aaatggttttaatcg-acccgtcttg-aaacacggaccaaggagtgcaacaaatttgcaagtcgtagggtg-ac---aaacct-ga-aggcgcaatg-aaagtgaaa-------aaataccaccc-------------------------------------agtaaaa-tgggacagtattgccc-ggtcttgc------------g-g------ctac-c--gcc--aa-----aggatctgag-gtagagcaaatttgctgcgaccc-gaaagatggtgaactatgcctgcatagggcgaagccagaggaaactctggtgga-ggctcgt-agcgattctgacgtgcaaatcgatcgtcaaatgtgggtataggggcgaaagactaatcgaaccat-------------------------------------------------------------------------------------------------------------------------------------------------------------------------------------------------------------------------------------------------------------------------------------------------------------------------------------------------------------------------------------------------------------------------------------------------------------------------------------------------------------------------------------------ctagtagc-tggtt-tccgccgaagtttccctcaggatagcag-agattcg---t--aaa-g-tagttttatgaggtaaagcgaatgattagaggcttg-ggggg-cgaaacgccttt-cacctattctcaaa-ctttaaatatgtaagaagtc---cttgttgcttaa-------ttgaacttgga----cctt-cgaatac--agaa-tctctagtgggccattttt-ggt-----------------------------------------------------------------------------------------------------------------------------------------------------------------------------------------------------------------------------------------------------------------------------------------------------------------------------------------aagcagaactggcgatgc-gggatgaaccg-aacgt-taagttaaggtgccaaagtgtacgcttat-ttagataccataaaaggtgttggttcatctagacagcaggacggtggccatggaagtcggaatccgctaagga--gtgtgtaacaactcacctg-ccgaatgaacta-gccctgaaaatggatggcgctcaagcgtacc-acctatacttaaccttta-gagyaattttt----------tt---tktga-------------------------------------------tgctctaaagtgta--ggcggacgtggagg-t-tt--------------------------gtgttaaagcgctttgggcgtgagcc-tgcgtggaa--caacctctagtgcagatcttggtggtagtagcaaatatt-caaatg-aga-------------actttg-aagactgaag--tggagaagggttccgcaagaacagtgattggttgcggg-ttagtcgatcctaagagatagggaaac-tctgtttcaaag---------------------------cagcgcatttt-t----------------------------------------------------------------------------------------------------------------------------tc--------g-cgctctcta--tcg-aaagggaatctggttaacattccagaacttaagc-------tagcatg-------------------tta------------------------aagcggcgacg--caaaagaactc-ggtgacgttggcaaggggcctgggaag-agtt--------ttcttttcttttt-aacacg-t-----------------------------------------------aaa----------------------------------------------------------------------cgactgtggaa--tcgatttgctcggcgaa-gcagt----tgcatgcgtggaagagcaggacca--------ttttg-gtcttgtcc---------ggtgtcctcttaacgacccttgaaaaaccgagggatt-------------------ttatt------------------------------------------agtgtc----------------tagttaagtcgtacccatcaccgcatcaggtctccaaggt-gaac-agcctctag-ttgatagaacaatgtagataa-gggaagtcggcaaattagatccgtaacttt-gggaaaaggattggctctaagggttgggctggt-tggtgcttg-aattttctt---------------------------------------------------------agttgcagggccg-----------cgttt-----------act----------------------------------------ttg------------------gtttatgc----------agcctagcttctcggaatt------ttcttgggctgg--------------------------------------------------ccggc---aatttgaacaaccaactta-gaactggtacggacaagaggaa-tctgactgtctaattaaaacatagctttgcgatggtcag-----aaagtgatg-ttgacgcaaagtg-atttctg-cccagtgctctgaatgtcaaag--tgaagaaattcaa-ccaagcgcggg-taaacggcgggagtaactatgactct------------------------------------------------------------------------------------------------------------------------------------------------------------------------------------------------------------------------------------------------------------------------------------------------------------------------------------------------------------------------------------------------------------------------------------------------------------------------------------------------------------------------------------------------------------cttaaggta----gccaaa-tgcctcgtcatctaattagtgacgcg--catgaatggatt-aacgagattcctactgtccctatctactatctagcgaaaccac--agccaagggaacgggcttggcaaaatcag--cggggaaagaagaccctgttgagcttgactctagtttggca-ttgtgaaaagacatagggggtgtagcataagtgggaga------------gttt------------cggc----------tcgatcttgaaataccactaccct-tatcg-tttttttacttatttgatgaaaaagggt--tgggagcaat-----------------ccca-tcttctagcattaact----------------------------------------------------------------cggcg-tc-agt-cg--------aggacct-ttgtcaaagacatggtcagat-ggggagtttggctggggcggcacatctgttaaagaataacgcaggtgtcccaagggcaactcatcgagaacagaaatctcgagtagaacaaaagggtaaaagttgccttgattt--tgattttcagtgtgaatacaaaccatgaaagtgtggcctatcgatcctttag------------------------------------------------------------ttgctcggaatttga-gcctagaggtgtcagaaaagt-------------------------------------------------------------------------------------------------------------------------------------------------------------------------------------------------------------------------------------------------------------------------------------------------------------------------------------------------------------------------------------------------------------------------------taccacagggataa---ctggcttgtggcagccaagcgttcatagcgacgttgcttttt-gatccttcgatgtcggctcttcctatcata----------------------------------------------------------------------------------------------------------------------------------------------------------------------------------------------------------------------------------------------------------------------------------------------------------------------------------------------------------------------------------------------------------------------------------------------------------------------------------------------------------------------------------------------------------------------------------------------------------------------------------------------------------------------------------------------------------------------------------------------------------------------------------------------------------------------------------------------------------------------------------------------------------------------------------------------------------------------------------------------------------------------------------------ttgaagcagaatt--caataagtgttggattgttcacccact---------------------------------------------------------------------------------------------------------------------------------------------------------------------------------------------------------------------------------------------------------------------------------------------------------------------------------aatagggaacgtg-agct-gggtttagaccgtcgtg-agacaggtt-agttttaccctactg-atgg-----at------atttttctcaatagtaattcaacttagtacgagaggaaccgttgaatcgcatccttggtatttgcggttggttgagtagccagtgccgcgaagctaacatgcgtaggattacggctgaa-------------------cgcctctaagtc----ggaatccatgctagaaga--gaagaaatttggct-----------------tctttttttacgccaatagctggaccttgcaataccct---------------tttgggttaagccatcgccag-gcattctggtttacttg-cg--------aataagctcgtattccacacg---cctgcaaagacaa---cgtttag-ggaaaagaagtaaaatcc---------------cttgcagac--gacttgaatgtagaagcgggggctgtacg------------------------------------------------------------------------------------------------------------------------------------------cagtagagtagcc---------------------------------------------------------------ttgt----------------------------------tgctacgatctgctgaggcttatcccg---------------------------------------------------------------------------------------------------------------------------------------------------------------------------------------------------------------------------------------------------------------------------------------------
>ACSY01002289/ACSY01000770_Craspedida_Salpingoecidae_Salpingoeca_Salpingoeca_rosetta
--------------------------------------------------------------------------------------------------------------------------------------------------------------------------------------------------------------------------------------------------------------------------------------------------------------------------------------------------------------------------------------------------------------------------------------------------------------------------------------------------------------------------------------------------------------------------------------------------------------------------------------------------------------------------------------------------------------------------------------------------------------------------------------------------------------------------------------------------------------------------------------------------------------------------------------------------------------------------------------------------------------------------------------------------------------------------------------------------------------------------------------------------------------------------------------------------------------------------------------------------------------------------------------------------------------------------------------------------------------------------------------------------------------------------------------------------------------------------------------------------------------------------------------------------------------------------------------------------------------------------------------------------------------------------------------------------------------------------------------------------------------------------------------------------------------------------------------------------------------------------------------------------------------------------------------------------------------------------------------------------------------------------------------------------------------------------------------------------------------------------------------------------------------------------------------------------------------------------------------------------------------------------------------------------------------------------------------------------------------------------------------------------------------------------------------------------------------------------------------------------------------------------------------------------------------------------------------------------------------------------------------------------------------------------------------------------------------------------------------------------------------------------------------------------------------------------------------------------------------------------------------------------------------------------------------------------------------------------------------------------------------------------------------------------------------------------------------------------------------------------------------------------------------------------------------------------------------------------------------------------------------------------------------------------------------------------------------------------------------------------------------------------------------------------------------------------------------------------------------------------------------------------------------------------------------------------------------------------------------------------------------------------------------------------------------------------------------------------------------------------------------------------------------------------------------------------------------------------------------------------------------------------------------------------------------------------------------------------------------------------------------------------------------------------------------------------------------------------------------------------------------------------------------------------------------------------------------------------------------------------------------------------------------------------------------------------------------------------------------------------------------------------------------------------------------------------------------------------------------------------------------------------------------------------------------------------------------------------------------------------------------------------------------------------------------------------------------------------------------------------------------------------------------------------------------------------------------------------------------------------------------------------------------------------------------------------------------------------------------------------------------------------------------------------------------------------------------------------------------------------------------------------------------------------------------------------------------------------------------------------------------------------------------------------------------------------------------------------------------------------------------------------------------------------------------------------------------------------------------------------------------------------------------------------------------------------------------------------------------------------------------------------------------------------------------------------------------------------------------------------------------------------------------------------------------------------------------------------------------------------------------------------------------------------gaatcaacta-gccctgaaaatggatggcgctcaagcgtcgt-acctatactcgctgtgtg-tggaa----------------gaa--agcgagcgaagcgagcattcgtgcttgttgcgtctcaaactacatgtagccacacacaagta--ggtgggcgtggagg---tgtttgcgtgagagcaatcttttgaacaagccgtggaagcctgtggcgtgagcc-tgggtggag--gggcctccagtgcagatcttggtgacagtagcaacgatt-caaatg-aga-------------gctttg-aagactgaag--tggagcaaggttccgtgggaacagcagttggccacggg-tgagtcggtcctaagagatggggcagt-cctgtgtcaagtggggagttgttgcgtgtgtgtgggtggtggtgatattatcgccatgc------------ttgcac------------------------------------------------------------------------------------------acgtgttgatt--------accccagtcca--tcg-aaagggaaccaggttaagattcctggaccaacgc-------acgccacaaagaatgtttt---------------------------gatagagcagcggcaacg--cgtacaaactc-ggagacgctgccgggggccctggaaag-agtt--------ttcttttcttttt-aacgag-c-----------------------------------------------cgcattgtgggggggaatagggggaatagtgttagtttattctgcgctcttcaaccttcctcctcgcattctctgaccctggaa--tcagtttggctggagat-ggggt----gagaggctcggcaaagcaccactgacctctttttgtt-gtggtgtcc---------ggcgcgttcccggcggtccatgaaaatccgagggtgt-------------------gaatggtagcagtgtggggggaagaagagaagcacttgtgctaatctattttctccgctgcatgtgggcatggttggccgtactgataaccgcagcaggtctccaaggt-gaag-agcctctagtttgatagacgaatgtaggtaa-gggaagtcggcaaaatagatccgtaagctc-gcgataaggattggctcaagaggttgattgtgt-gtgtggggg-gtggcggt----------------------gaaaggg----------------------------ggtgtgtgtgtgttttcatac----acgct---------------------------------------------------------------------------------------------------------------------tccattggca-------------------------------------ctcttactgtctgcg-cacacta-ttttttagcaaccgatctt-gaactggtacggacaaggggaa-tccgactgtttacttaaaacaaagcattgcgaggataggctgttgcgacggtg-tagacgcaatgtg-atttctg-cccagtgctcagaatgtcaacg--tgaagaaattcaagccaagcgcgggatcaacggcggaagtaactatgacttt------------------------------------------------------------------------------------------------------------------------------------------------------------------------------------------------------------------------------------------------------------------------------------------------------------------------------------------------------------------------------------------------------------------------------------------------------------------------------------------------------------------------------------------------------------cttaaggta----gccaaa-tgcctcgtcatttaactggtgacgcg--catgaatggatt-aacgagattcccactgtccctatctacgctctagcgaaaccgc--agccaagggaacggacttggcacaatcag--cggggaaagaagacccgctagagcttgactctagtccgacc-gtgtgaaaagacaccagaggtgtagcataggtgggagcaggtgtgggtttacttgtg--------cttg------------cggccttgaaataccactactct-ggtcg-tttttttgcttattgaatgacacggggc--tggtgtgggtgattgtggtgtgcgtagcgcgcatttcttgtgtgagctgtgcgcacccgatcacacatgtgcaccatttctggagaaagggagggcagcgtggagtgtttgtgcact-tt-atgttatgccgatcccgaccc-gctttcaagacgaggtcaggt-ggggagtttggctggggcggcacatctgtaaaacgataacgcaggtgtcccaaggtgagctcaatgagaacggaaatctcatgtggagtaaaaggacaaaagctcacttgattttgtgattttcaggatgaatacaaactgtgaaagcatggcctatcgatcctttagtcgcggcggataagagtgaacaacgcactcgtgcgtctaagctcccattctgcactgcgcctgttgacagcttca-acctagaggtgtccgaaaagt-------------------------------------------------------------------------------------------------------------------------------------------------------------------------------------------------------------------------------------------------------------------------------------------------------------------------------------------------------------------------------------------------------------------------------taccggcgggataa---ctggcttgtggcagccaagcgttcatagcgacgttgcttttt-gatccttcgatgtcgactcttcctatcatt----------------------------------------------------------------------------------------------------------------------------------------------------------------------------------------------------------------------------------------------------------------------------------------------------------------------------------------------------------------------------------------------------------------------------------------------------------------------------------------------------------------------------------------------------------------------------------------------------------------------------------------------------------------------------------------------------------------------------------------------------------------------------------------------------------------------------------------------------------------------------------------------------------------------------------------------------------------------------------------------------------------------------------------gtgaagcagaatt--caccaagtgttggattgttcacccact---------------------------------------------------------------------------------------------------------------------------------------------------------------------------------------------------------------------------------------------------------------------------------------------------------------------------------aatagggaacgtg-agtt-gggtttagaccgtcgtg-agacaggtt-agttttaccctactg-atgatatttatgacttacacagttgtgatagtaattcaactcagtacgagaggaaccgttgattcggatagttggttcatgcggttggctgaggagccagggccgcgacgctatcatccgtaggattatgactgaa-------------------cgcctctaagtc----agaatccatgctagatttgcgcagctgtactgtt---------------gctggtggtggcatgtaaaagtgttgctgccagtggtttttg-----------------------------------------------------------------------------------------------------------------------------------------------gtttctcttcgagatttgatgg-------------------------------------------------------------------------------------------------------------------------------------------------------------tggtggtgtgttgt--------------------------------------ggtgcc------------------tcgt---------------------------------gtgctgcagtgcactgtcatttattgtaatagcaggcgaa---------------------------------------------------------------------------------------------------------------------------------------------------------------------------------------------------------------------------------------------------------------------------------
>AF084618/AY026374_Craspedida_Codonosigidae_Monosiga_Monosiga_brevicollis
-----------------------------------------------------------------------------------------------------------------------------------------------------------------------------------------------------------------------------------------------------------------------------------------------------------------------------------------------------------------------------------------------------------------------------------------------------------------------------------------------------------------------------------------------------------------------------------------------------------------------------------------------------------------------------------------------------------------------------------------------------------------------------------------------------------------------------------------------------------------------------------------------------------------------------------------------------------------------------------------------------------------------------------------------------------------------------------------------------------------------------------------------------------------------------------------------------------------------------------------------------------------------------------------------------------------------------------------------------------------------------------------------------------------------------------------------------------------------------------------------------------------------------------------------------------------------------------------------------------------------------------------------------------------------------------------------------------------------------------------------------------------------------------------------------------------------------------------------------------------------------------------------------------------------------------------------------------------------------------------------------------------------------------------------------------------------------------------------------------------------------------------------------------aacgcagcaagctgcgatacgtagtgtgaattgcagattttcgtgagtcatcgaatttttgaacgcaaatggcgctcctcgg---------------agcatgtctgcttgagtgtcgctaa------------ccaatcttaccct----------------------------------------------------------------------------ccaaggcggtgtgcttgactgcatgttgtttcttggttagcggtagt------------------ggtgatgggttctgttttgctctctg-------------ggcaaaagcatggctcattcaagcgcatcga------------aggcttggtcttttctttttcttctttg--------------------------------------------------ggggaaaatagaaagctttgctcttcttgtttttgtaaaagaaaacaacgcacctctctcgcgtctttgttttc--------------------------------ttttttttttctccttttccttttgg---------------------gaaaggccgaaa------aaaaagaagcatgcacgc-----------------ctctgtgtgtcaacgacaacgcagtttggcaaaaagcttgcagccgcaaagtacgcaacaacactcaaccctcgacctcaagtca-ggcaagactacccgctgaac-ttaagcatatcaataagc-ggagg-aaaagaaactaactaggattccctcagtaacggcgagtgaagcgggaagagctcaaatttgaaatctccaag-----gga---t---------c-cctt----ggcgaattgtagtttagaa---atgtc------gtctgttacc-gcg---tttggcccaagtgccttggaacaggtc----------------------gcca-----gagagggtgagagccccgtccg---gccacg------acgcga---------gt-gacgctacga-ggcattttcgaagagtcgggttgtt-tgggaatgcagc-ccaaaaagggtgg-taaatttcatctaaag--ctaaa-tatt--ggcacgagaccgatagcgaac-aagtaccgtgagggaaagatgaaa-agc----actttgaaaagagagtt-----aaaaagtacgtgaaaccgtt-taaagggaaacgattg-aagttagcaat-gtacg--cgtgtcaatcagc---------c-------gcgggga----------------------------------------------------------------------------------------------c-a-----------cccg-----------cggtgta--------------------------------cttgggc-gc------------gtccaggtcaacgtcagttggcgc--------------tgcgagagacgg---------------cagccaggtggtccttc--------------------------------------------------------------------------------ggggggcc-tgattgttt-------------------------tgtcgcgg-tgccgact------------gagg-aagt----ttgcagc--gtgttcttt-----------------ggctcaagtgg----------ctctgttgc-t----------------gcacgcctgccgggactt-gtcaa-------gtgtcgg----------tgggacgtgcggcggcaacagcgc----------------gg------c--ggcacaca---------cacgc-ttcggatgttgacg-agatggcttcaaccg-acccgtcttg-aaacacggaccaaggagtctaacatgtgcgcgagtctttgggtg-cc---aaaccc-tc-gggcgtaatg-aaagtgact-------ggtgagagctt---------------------------------------------cggcgcatcatcgacc-gatctgga------------t-aaaacttgttt-----tt--ga-----gagatttgag-tacgagcgtaaatgttgggaccc-gaaagatggtgaactatgcctgaatagggtgaagccagaggaaactctggtgga-ggctcgt-agtggttctgacgtgcaaatcgatcatcaaatttgggtataggggcgaaagactaatcgaactat-------------------------------------------------------------------------------------------------------------------------------------------------------------------------------------------------------------------------------------------------------------------------------------------------------------------------------------------------------------------------------------------------------------------------------------------------------------------------------------------------------------------------------------------ctagtagc-tggtt-cccaccgaagtttccctcaggatagctg-gaactct---t----g-a-cagttttatcaggtaaagcgaatgattagaggcctt-gggga-cgcaaagtcttc-aacctattctcaaa-ctttaaatgggtaagaagtc---cggcttgcttag-------gtgaagtcggg----cac--tgaatg---tgag-ttccaagtgggccattttt-ggt-----------------------------------------------------------------------------------------------------------------------------------------------------------------------------------------------------------------------------------------------------------------------------------------------------------------------------------------aagcagaactggcgatgc-gggatgaaccg-aacgc-gaagttaaggtgcctaactcaacgctca--tcagatcccacaaaaggtgttggttgatccagacagcaggacggtggccatggaagtcggaatccgctaagga--gtgtgtaacaactcacctg-ccgaatcaacta-gccctgaaaatggatggcgcttaagcgttgg-acctatacttcgccgctg-gcgca----------------aa---tgcga-------------------------------------------ggcgcc-acgagta--ggtgggcgtggggg---t----------------------------tgtgacgaagccttgggcgtgagcc-tgggtcgaa--cagcctctagtgcagatcttggtgacagtagcaaatatt-caaatg-aga-------------actttg-aagactgaag--tggagaaaggttccgtgtgaacagcagttggacacggg-tgagtcggtcctaagagatagggaaac-tccgtttcaaag---------------------------t-gcgccgttc------------------------------------------------------------------------------------------------------------------------------tt--------g-gcgccgcta--tcg-aaagggaatcaggttaatattcctggactgggat-------acggata-------------------tcttcgttggcttcggtcggcgatgaactgcggcaacg--caaccaaactc-ggagacgttggcaggggccctggaaag-agtt--------ctcttttcttttt-aacaag-c-----------------------------------------------tg-----------------------------------------------------------------------ccgccctgaaa--tcagattgcctggagat-agggc----tcaacgcttgggaaagcacgacat--------ctttt-gttgtgtcc---------ggtgcgcttctgacgacccgtgaaaatccgagggaga-------------------gaatg------------------------------------------attctc----------------gtacccagccgtactcataaccgcagcaggtctccaaggt-gaaa-agcctctag-ttgatagaacaatgtaggtaa-gggaagtcggcaaaatagatccgtaagctc-gcgataaggattggctcaagaggttgggtaggt-cgggcgggg-gcgc--------------------------aaaacct-----------------------------ctggacccggctg-----------ggact-----------acc-ggggctcttc-------------ggggccctggcggac-ctg------------------gctggga--------------ctgggggcagagggcc---------ctcgct---------tttgcttcgctctcgggt---------------gttgcaagtc-acggcct-acgcttaacaaccgatctt-gaactggtacggacaaggggaa-tccgactgtttaattaaaacaaagcattgcgatggccgg-----aaa-tggtg-ttgacgcaatgtg-atttctg-cccagtgctctgaatgtcaaag--tgaagaaattcaa-ccaagcgcggg-taaacggcgggagtaactatgactct------------------------------------------------------------------------------------------------------------------------------------------------------------------------------------------------------------------------------------------------------------------------------------------------------------------------------------------------------------------------------------------------------------------------------------------------------------------------------------------------------------------------------------------------------------cttaaggta----gccaaa-tgcctcgtcatctaactagtgacgcg--catgaatggatt-aacgagattcccactgtccctatctactatctagcgaaaccgc--agccaagggaacggacttggcagaatcag--cggggaaagaagaccctgttgagcttgactctagtccgaca-ttgtgaagagacattggaggtgtagcataggtgggag--------------ctt------------cgg------------cgaacttgaaataccactactct-gatcg-tttctttacttattgaatgaggcggaag--caggcttcac---------------ggccta-ccttctagacttacgcgc-----------------------------------------------------------------ct-tc-gtg-gc--------gcaatcc-gagttcaagacattgtcaggt-ggggagtttggctggggcggcacatctgtcaaacgataacgcaggtgtcctaaggtgagctcaatgagaacggaaatctcatgtagaacaaaagggtaaaagctcacttgattt--tgattttcagtgtgaatacaaactgtgaaagcatggcctatcgatcctttag------------------------------------------------------------tccttggaaatttca-agctagaggtgtcagaaaagt-------------------------------------------------------------------------------------------------------------------------------------------------------------------------------------------------------------------------------------------------------------------------------------------------------------------------------------------------------------------------------------------------------------------------------taccacagggataa---ctggcttgtggcagccaagcgttcatagcgacgttgcttttt-gatccttcgatgtcggctcttcctatcatt----------------------------------------------------------------------------------------------------------------------------------------------------------------------------------------------------------------------------------------------------------------------------------------------------------------------------------------------------------------------------------------------------------------------------------------------------------------------------------------------------------------------------------------------------------------------------------------------------------------------------------------------------------------------------------------------------------------------------------------------------------------------------------------------------------------------------------------------------------------------------------------------------------------------------------------------------------------------------------------------------------------------------------------gtgaagcagaatt--caccaagtgttggattgttcacccact---------------------------------------------------------------------------------------------------------------------------------------------------------------------------------------------------------------------------------------------------------------------------------------------------------------------------------aatagggaacgt-----------------------------------------------------------------------------------------------------------------------------------------------------------------------------------------------------------------------------------------------------------------------------------------------------------------------------------------------------------------------------------------------------------------------------------------------------------------------------------------------------------------------------------------------------------------------------------------------------------------------------------------------------------------------------------------------------------------------------------------------------------------------------------------------------------------------------------------------------------------------------------------------------------------------------------------------------------------------------------------------------------------------------------------------------------------------------------------------------
>AF164245/DQ273776_Chytridiomycota_Incertae_Sedis_Chytridiomycetes_Spizellomycetales_Powellomycetaceae_Powellomyces_sp_JEL95
--------------------------------------------------------------------------------------------------------------------------------------------------------------------------------------------------------------------------------------------------------------------------------------------------------------------------------------------------------------------------------------------------------------------------------------------------------------------------------------------------------------------------------------------------------------------------------------------------------------------------------------------------------------------------------------------------------------------------------------------------------------------------------------------------------------------------------------------------------------------------------------------------------------------------------------------------------------------------------------------------------------------------------------------------------------------------------------------------------------------------------------------------------------------------------------------------------------------------------------------------------------------------------------------------------------------------------------------------------------------------------------------------------------------------------------------------------------------------------------------------------------------------------------------------------------------------------------------------------------------------------------------------------------------------------------------------------------------------------------------------------------------------------------------------------------------------------------------------------------------------------------------------------------------------------------------------------------------------------------------------------------------------------------------------------------------------------------------------------------------------------------------------------------------------------------------------------------------------------------------------------------------------------------------------------------------------------------------------------------------------------------------------------------------------------------------------------------------------------------------------------------------------------------------------------------------------------------------------------------------------------------------------------------------------------------------------------------------------------------------------------------------------------------------------------------------------------------------------------------------------------------------------------------acttggtctgaaatcg-agcaagaaaacccgctgaac-ttaagcatatcaataagc-ggagg-aaaagaaactaacaaggattcccctagtaacggcgagtgaagcgggatgagctcaaatttgaaatctcacgg-----g-c---t--------tg-cctg----tgcgaattgtagtttagag---aaacg-t----tttcgggtgc-gac---ttgggtataagtcctttggaaagaggc----------------------atca-----tagagggtgagaatcccgttta-t-gaccca------atgctc---------gt-gcctatgtga-tacgttttccaagagtcaggtagtt-tgggattgctgc-ctaaaatgggagg-taaataccttctaaag--ctaaa-tatt--ggcgagagaccgatagcgaac-aagtaccgtgagggaaagatgaaa-aga----actttgaaaagagagtt-----aaacagtacgtgaaattgcc-aaaagggaaacgcttg-gaaccagtatt-gcctc--caggt-aatcagc---------c-------tcacgtcccg---a--------------------------------------------------aagggg-----------------------------tgc-g-------------tg-----------tggtgca--------------------------------cttgcct-gt------------gggcgggccaacatcagtttggct--------------cggggtaaaaagct-a-----------gagaaaggtagctcgaactt----------------------------------------------------------------------------gttcgagtg-ttatagtct-c--tggta---------------atgccttgg-gctggact------------gagg-t-------ctgcagc--gtt-------------------------ttttggata----------cccggttgc-c-tct-tgaac------ctcttgtctagacagcat-gctga-------ctagag--------------aag-cgtctagggagcccagt----------------cg--gtt-c--atcacacc---------aacgc-ttaggatgttggcg-aaatggttccaaacg-acccgtcttg-aaacacggaccaaggagtctaacatatatgcgagtatttgggtg-gc---aaaccc-tt-atgcgaaatg-aaagtgaac-------ttaggtgg-----------gatctt-------------------------------cggtgcaccatcgacc-ggtctgga------------t--------tttt-----tt--ga-----tagatctgag-taagagcatacatgttgggaccc-gaaagatggtgaactatgcctgaatagggtgaagccagaggaaactctggtgga-ggctcgt-agcgattctgacgtgcaaatcgatcgtcaaatttgggtataggggcgaaagactaatcgaaccat-------------------------------------------------------------------------------------------------------------------------------------------------------------------------------------------------------------------------------------------------------------------------------------------------------------------------------------------------------------------------------------------------------------------------------------------------------------------------------------------------------------------------------------------ctagtagc-tggtt-ccctccgaagtttccctcaggatagcag-aagctca---t----a-t-cagttttatgaggtaaagcgaatgattagaggcctt-ggggt-tgaaacaacctt-aacctattctcaaa-ctttaaatatgtaagaagtc---tgggttacttaa-------ttgaacccaga----c-at-cgaatg---agag-cttctagtgggccattttt-ggt-----------------------------------------------------------------------------------------------------------------------------------------------------------------------------------------------------------------------------------------------------------------------------------------------------------------------------------------aagcagaactggcgatgc-gggatgaaccg-aacgt-cgagttaaggtgccggaatgcacgcttat-ttagacaccacaaaaggtgttagttcatctagacagcaggacggtggccatggaagtcggaatccgctaagga--gtgtgtaacaactcacctg-ccgaatgaacta-gccctgaaaatggatggcgctcaagcgtgct-acccatactcgaccgaca-gggta----------------aa---t-cga-------------------------------------------ggccctgtcgagta--ggagggcgtggagg-t-t----------------------------tgtgacgaagccttggatgtgaatc-cgggtgaaa--cagcctctagtgcagatcttggtggtagtagcaaatatt-caaatg-aga-------------actttg-aagactgaag--tggagaaaggttccatgtgaacagcagttggacatggg-ttagtcgatcctaagagataggggaat-tccgtttcaatg---------------------------c-gcacgattt------------------------------------------------------------------------------------------------------------------------------tc--------g-tgccgacta--tcg-aaagggcatccggttaatattccggaactaggat-------gtggata-------------------ttt------------------------ttacggcaacg--taaatgaactt-ggagacgccagcggggaccctgggaag-agtt--------ctcttttcttttt-gactgtgc-----------------------------------------------ta-----------------------------------------------------------------------tcaccctgaaa--ttggcttagccagagat-agggt----tcaatgccaggcaaagcaccacaa---------cttt-gtggtgtcc---------ggtgcgttcccgacggcccttgaaaatccgagggaga-------------------gttta------------------------------------------attttc----------------acacctagtcgtactcataaccgcagcaggtctccaaggt-gaac-agcctctag-ttgatagaacaatgtagataa-gggaagtcggcaaaatagatccgtaacttc-gggaaaaggattggctctaagggttgggtgcat-cgggccgtg-gttc--------------------------aaaacct-----------------------------tgggactgtgctg-----------ggact-----------act-cgagcttc---------------acggcgagagcggac-ctg------------------gcgcgga-------------cctgggcgtggcgggcc---------atggca----------------tgctct-----------------------cgggcgt-ctggtgc-acaattaacaaccaactta-gaactggtacggacaaggggaa-tctgactgtctaattaaaacatagcattgcgatggccag-----aaagtggtg-ttgacgcaatgtg-atttctg-cccagtgctctgaatgtcaaag--tgaagaaattcaa-ccaagcgcggg-taaacggcgggagtaactatgactct------------------------------------------------------------------------------------------------------------------------------------------------------------------------------------------------------------------------------------------------------------------------------------------------------------------------------------------------------------------------------------------------------------------------------------------------------------------------------------------------------------------------------------------------------------cttaaggta----gccaaa-tgcctcgtcatctaattagtgacgcg--catgaatggatt-aacgagattcccactgtccctatctactatctagcgaaaccac--agccaagggaacgggcttggcataatcag--cggggaaagaagaccctgttgagcttgactctagtttgaca-ttgtgaaaaaacatagggggcgtagaataagtgggag--------------ctt------------cgg------------caccggtgaaataccactaccct-tatcg-tttttttacttattcaatgaagcagggc--tggccttcac---------------gggcca-ccttctagcgttacga----------------------------------------------------------------ca-ct-tt-gcg-tg--------ttaacct-gggttgaagacattgtcaggt-ggggagtttggctggggcggcacatctgttaaaagataacgcaggtgtcctaagggtagctcatcgagaacagaaatctcgagtagaacaaaagggtaaaagctaccttgattt--tgattttcagtgtgaatacaaaccatgaaagtgtggcctatcgatcctttag------------------------------------------------------------tcgctgggtatttca-gcctagaggtgtcagaaaagt-------------------------------------------------------------------------------------------------------------------------------------------------------------------------------------------------------------------------------------------------------------------------------------------------------------------------------------------------------------------------------------------------------------------------------taccacagggataa---ctggcttgtggcagccaagcgttcatagcgacgttgcttttt-gatccttcgatgtcggctcttcctatcatt----------------------------------------------------------------------------------------------------------------------------------------------------------------------------------------------------------------------------------------------------------------------------------------------------------------------------------------------------------------------------------------------------------------------------------------------------------------------------------------------------------------------------------------------------------------------------------------------------------------------------------------------------------------------------------------------------------------------------------------------------------------------------------------------------------------------------------------------------------------------------------------------------------------------------------------------------------------------------------------------------------------------------------------gagaagcagaatt--ctcaaagtgtcggattgttcacccgcc---------------------------------------------------------------------------------------------------------------------------------------------------------------------------------------------------------------------------------------------------------------------------------------------------------------------------------aatagggaacgtg-agct-gggtttagaccgtcgtg-agacaggtt-agttttaccctactg-atga-----ag------tgttatcgcaatagtaattcaacttagtacgagaggaaccgttgattcgcataattggtatttgcggttagc---------------------------------------------------------------------------------------------------------------------------------------------------------------------------------------------------------------------------------------------------------------------------------------------------------------------------------------------------------------------------------------------------------------------------------------------------------------------------------------------------------------------------------------------------------------------------------------------------------------------------------------------------------------------------------------------------------------------------------------------------------------------------------------------------------------------------------------------------------------------------------------------------------------------------------------------------------
>AF164247/DQ273778_Chytridiomycota_Incertae_Sedis_Chytridiomycetes_Spizellomycetales_Spizellomycetaceae_Gaertneriomyces_Gaertneriomyces_semiglobifer
--------------------------------------------------------------------------------------------------------------------------------------------------------------------------------------------------------------------------------------------------------------------------------------------------------------------------------------------------------------------------------------------------------------------------------------------------------------------------------------------------------------------------------------------------------------------------------------------------------------------------------------------------------------------------------------------------------------------------------------------------------------------------------------------------------------------------------------------------------------------------------------------------------------------------------------------------------------------------------------------------------------------------------------------------------------------------------------------------------------------------------------------------------------------------------------------------------------------------------------------------------------------------------------------------------------------------------------------------------------------------------------------------------------------------------------------------------------------------------------------------------------------------------------------------------------------------------------------------------------------------------------------------------------------------------------------------------------------------------------------------------------------------------------------------------------------------------------------------------------------------------------------------------------------------------------------------------------------------------------------------------------------------------------------------------------------------------------------------------------------------------------------------------------------------------------------------------------------------------------------------------------------------------------------------------------------------------------------------------------------------------------------------------------------------------------------------------------------------------------------------------------------------------------------------------------------------------------------------------------------------------------------------------------------------------------------------------------------------------------------------------------------------------------------------------------------------------------------------------------------------------------------------------------acttggtctgaaatcg-ggcaagaaaacccgctgaac-ttaagcatatcaataagc-ggagg-aaaagaaactaacaaggattcccctagtaactgcgagtgaagagggaaaagctcaaatttgaaatctcactg-----g-t---t--------ta-ccag----tgcgaattgtagtttagag---aagtg-t----tttcgggggc-agc---tcgggtataagtcctttggaatgaggc----------------------gtca-----tagagggtgagaatcccgtata-t-gatccg------atgtct---------gc-tcctatgtga-tacactttccaagagtcaggtagtt-tgggattgctgc-ctaaaatgggtgg-taaataccatctaaag--ctaaa-tatt--ggcgagagaccgatagcgaac-aagtaccgtgagggaaagatgaaa-aga----actttgaaaagagagtt-----aaacagtacgtgaaattgcc-aaaagggaaacgcttg-taaccagtatt-gtgtg--caggt-aatcaac---------t-------ttacttaccg---a--------------------------------------------------aaggga-----------------------------c-a-g-------------tg-----------gagtgca--------------------------------cttgcct-gt------------acacaagtcagcatcagtttgaac--------------tcgagggaaatgtcca-----------taggaaggtgacttggattc----------------------------------------------------------------------------gttcaagtg-ttatagcct-g--tggtc---------------gagccttga-tttagact------------gagg-t-------ctatagt--gtt-------------------------atttgggtt----------gctggtcgc-c-tgt-tgaaa------cttggctgcagacagctt-gctga-------ctgtga--------------tca-aacgtagatagcccggc----------------ta--gtg-t--atcacacc---------aacac-tttggatgctgacg-aaatggttccaaacg-acccgtcttg-aaacacggaccaaggagtctaacatatatgcgagtatttgggtt-gc---aaaccc-tt-atgcggaatg-aaagtgaaa-------ata-atgg-----------gatctt-------------------------------cggtgcaccattgacc-ggtctgga------------t--------tttt-----tt--ga-----tggacctgag-taagagcatatctgttgggaccc-gaaagatggtgaactatgcctgaatagggtgaagccagaggaaactctggtgga-ggctcgt-agcgattctgacgtgcaaatcgatcgtcaaatttgggtataggggcgaaagactaatcgaaccat-------------------------------------------------------------------------------------------------------------------------------------------------------------------------------------------------------------------------------------------------------------------------------------------------------------------------------------------------------------------------------------------------------------------------------------------------------------------------------------------------------------------------------------------ctagtagc-tggtt-ccctccgaagtttccctcaggatagcag-aagctca---t----a-t-cagttttatgaggtaaagcgaatgattagaggcctt-ggggt-tgaaacaacctt-aacctattctcaaa-ctttaaatatgtaagaagtc---tgggttacttaa-------ttgaacccaga----c-at-cgaatg---agag-cttctagtgggccattttt-ggt-----------------------------------------------------------------------------------------------------------------------------------------------------------------------------------------------------------------------------------------------------------------------------------------------------------------------------------------aagcagaactggcgatgc-gggatgaaccg-aacgt-tgagttaaggtgccggaatgtacgcttat-ttagacaccacaaaaggtgttagttcatctagacagcaggacggtggccatggaagtcggaatccgctaagga--gtgtgtaacaactcacctg-ccgaatgaacta-gccctgaaaatggatggcgctcaagcgtgct-acccatactcaaccgcca-gggta----------------ta---t-cga-------------------------------------------ggccctggcgagta--ggagggcgtggagg-t-t----------------------------tgtgaagaagctttggacgtgagtc-cgagtgaaa--cagcctctagtgcagatcttggtggtagtagcaaatatt-caaatg-aga-------------actttg-aagactgaag--tggagaaaggttccatgtgaacagcagttggacatggg-ttagtcgatcctaagagataggggaat-tccgtttcaatg---------------------------t-gcacgattt------------------------------------------------------------------------------------------------------------------------------tc--------g-tgccgacta--tcg-aaagggcatccggttaatattccggaactgggat-------gtggata-------------------ctt------------------------ttacggcaacg--taaatgaactt-ggagacgccagcagggaccctgggaag-agtt--------ctcttttcttttt-gactgt-t-----------------------------------------------ta-----------------------------------------------------------------------tcaccctgaaa--tcagtttagctggagat-agggt----tcaataacaggcaaagcaccacaa---------cttt-gtggtgtcc---------ggtgcgttcctgacggcccttgaaaatccgagggaga-------------------gttta------------------------------------------attttc----------------acacctagtcgtactcataaccgcagcaggtctccaaggt-gaac-agcctctag-ttgatagaacaatgtagataa-gggaagtcggcaaaatagatccgtaacttc-gggaaaaggattggctctaagggttgggtacat-tgggccata-gttc--------------------------aaaacct-----------------------------cgagactggtctg-----------ggact-----------act-tctgggca---------------ac--tggaggcggac-ccg------------------gaccggt-------------tttgggtgtagcgggct---------atggca----------------tgctct-----------------------cgggcgt-ctggtgt-acaattaacaaccaactta-gaactggtacggacaaggggaa-tctgactgtctaattaaaacatagcattgcgatggccag-----aaagtggtg-ttgacgcaatgtg-atttctg-cccagtgctctgaatgtcaaag--tgaagaaattcaa-ccaagcgcggg-taaacggcgggagtaactatgactct------------------------------------------------------------------------------------------------------------------------------------------------------------------------------------------------------------------------------------------------------------------------------------------------------------------------------------------------------------------------------------------------------------------------------------------------------------------------------------------------------------------------------------------------------------cttaaggta----gccaaa-tgcctcgtcatctaattagtgacgcg--catgaatggatt-aacgagattcccactgtccctatctactatctagcgaaaccac--agccaagggaacgggcttggcataatcag--cggggaaagaagaccctgttgagcttgactctagtttgaca-ttgtgaaaaaacatagggggtgtaggataagtgggag--------------cgc------------aag------------caacggtgaaataccactaccct-tatcg-tttttttacttattcaatgaagcagggc--tggccttcac---------------gggcca-ccttctggtattacgg----------------------------------------------------------------ca-ct-tt-gcg-tg--------ctaacct-gggttgaagacattgtcaggt-ggggagtttggctggggcggcacatctgttaaaagataacgcaggtgtcctaagggtagctcatcgagaacagaaatctcgagtagaacaaaagggtaaaagctaccttgattt--tgattttcagtgtgaatacaaaccatgaaagtgtggcctatcgatcctttag------------------------------------------------------------tcgctgggtatttca-gcctagaggtgtcagaaaagt-------------------------------------------------------------------------------------------------------------------------------------------------------------------------------------------------------------------------------------------------------------------------------------------------------------------------------------------------------------------------------------------------------------------------------taccacagggataa---ctggcttgtggcagccaagcgttcatagcgacgttgcttttt-gatccttcgatgtcggctcttcctatcatt----------------------------------------------------------------------------------------------------------------------------------------------------------------------------------------------------------------------------------------------------------------------------------------------------------------------------------------------------------------------------------------------------------------------------------------------------------------------------------------------------------------------------------------------------------------------------------------------------------------------------------------------------------------------------------------------------------------------------------------------------------------------------------------------------------------------------------------------------------------------------------------------------------------------------------------------------------------------------------------------------------------------------------------gagaagcagaatt--ctcaaagtgtcggattgttcacccgcc---------------------------------------------------------------------------------------------------------------------------------------------------------------------------------------------------------------------------------------------------------------------------------------------------------------------------------aatagggaacgtg-agct-gggtttagaccgtcgtg-agacaggtt-agttttaccctactg-atga-----ag------tgttatcgcaatagtaattcaacttagtacgagaggaaccgttgattcgcataattggtatttgcggttagctgaaaagctagtgccgcgaagc-----------------------------------------------------------------------------------------------------------------------------------------------------------------------------------------------------------------------------------------------------------------------------------------------------------------------------------------------------------------------------------------------------------------------------------------------------------------------------------------------------------------------------------------------------------------------------------------------------------------------------------------------------------------------------------------------------------------------------------------------------------------------------------------------------------------------------------------------------------------------------------------------------------------------------------
>AF164253/DQ273815_Chytridiomycota_Incertae_Sedis_Chytridiomycetes_Lobulomycetales_Lobulomycetaceae_Lobulomyces_Lobulomyces_angularis
--------------------------------------------------------------------------------------------------------------------------------------------------------------------------------------------------------------------------------------------------------------------------------------------------------------------------------------------------------------------------------------------------------------------------------------------------------------------------------------------------------------------------------------------------------------------------------------------------------------------------------------------------------------------------------------------------------------------------------------------------------------------------------------------------------------------------------------------------------------------------------------------------------------------------------------------------------------------------------------------------------------------------------------------------------------------------------------------------------------------------------------------------------------------------------------------------------------------------------------------------------------------------------------------------------------------------------------------------------------------------------------------------------------------------------------------------------------------------------------------------------------------------------------------------------------------------------------------------------------------------------------------------------------------------------------------------------------------------------------------------------------------------------------------------------------------------------------------------------------------------------------------------------------------------------------------------------------------------------------------------------------------------------------------------------------------------------------------------------------------------------------------------------------------------------------------------------------------------------------------------------------------------------------------------------------------------------------------------------------------------------------------------------------------------------------------------------------------------------------------------------------------------------------------------------------------------------------------------------------------------------------------------------------------------------------------------------------------------------------------------------------------------------------------------------------------------------------------------------------------------------------------------------------acttgatctcaaatca-gataagactacccgctgaac-ttaagcatatcaataagc-ggagg-aaaagaaactaacaaggattcccctagtaacggcgagtgaagcgggaatagctcaaatttgaaatcctactg-----g-t---t---------t-ccag----tatgaattgtagtttaaag---aagca-c----tttcgaagac-aaa---ctaagattaagtttcttgggatggaac----------------------atca-----tagagggtgagaatcccgtatg-t-gtttt-------agattt---------gt-ttttatgtga-tgtgttttcaaagagtcgggttgtt-tgggaatgcagc-ccaaaatgggtgg-taaataccatctaaag--ctaaa-tatt--ggcgagagaccgatagcgaac-aagtaccgtgagggaaagatgaaa-aga----actttgaaaagagagtt-----aaa-agtacgtgaaattgtc-aaaagggaaacacttg-aaaccagtctt-ataat--taaaa-tcccaac---------t-------aatt----------------------------------------------------------------ta-----------------------------a-c-a-------------at-----------tagcata--------------------------------tgttttt-aa------------ttataggtcaatatcaattttttc--------------tgaagtacaaagct-t-----------gaagaaggtagctcctc----------------------------------------------------------------------------------ggagtg-ttatagctt-c--aagta---------------atgctttgg-gaaagatt------------gagg-a-------atgcagt--gcag------------------------tcttgggta----------ccttgttgc-t-agt-tgatg------catttttctagaatactt-gtata-------ttagaa--------------gaa-tgataatgctaatcaat----------------ga--gtt-t--gccacacc---------tgtac-ttaggatattgaca-taatggttttaaatg-acccgtcttg-aaacacggaccaaggagtctaacacatatgcgagtttttgggtg-gt---aaacccggg-aagcgcaatg-aaagtagta-------aggtggga-----------atcgta-------------------------------agatgcaccatcgacc-ggtctgga------------t-a------tttt-----tt--ga-----tagatctgag-taagagcatatttgttaggaccc-gaaagatggtgaactatgcctgaatagggtgaagccagaggaaactctggtgga-ggctcgt-agacattctgacgtgcaaatcgatgttcaaatttgggtataggggcgaaagactaatcgaaccat-------------------------------------------------------------------------------------------------------------------------------------------------------------------------------------------------------------------------------------------------------------------------------------------------------------------------------------------------------------------------------------------------------------------------------------------------------------------------------------------------------------------------------------------ctagtagc-tggtt-ccctccgaagtttccctcaggatagcag-aagcttg---t----a-t-cagttttatgaggtaaagcgaatgattagaggcctt-ggggt-tgtaacaacctt-aacctattctcaaa-ctttaaatatgtaagacgtg---ttgctttcttaa-------ttgaagcaaca----c-at-tgaatg---aaag-cttttagtgggccattttt-ggt-----------------------------------------------------------------------------------------------------------------------------------------------------------------------------------------------------------------------------------------------------------------------------------------------------------------------------------------aagcagaactggcgatgc-gggatgaaccg-aacgt-taagttaaagtgccagaattcacgctcat-ttagacaccacaaaaggtgttagttcatctagacagcaggacggtggccatggaagtcggaatccgctaagga--gtgtgtaacaactcacctg-ccgaatgaacta-gccctgaaaatggatggcgcttaagcgtgat-actcatacttaaccgaca-atgta----------------aa---tttta-------------------------------------------tatgttgtcgagta--ggagggcgtggagg-t-t----------------------------tgtgacgaagctttggatgtgaatc-cgagtgaaa--cagcctctagtgcagatcttggtggtagtagcaaatatt-caaatg-aga-------------actttg-aagactgaag--tagagaaaggtttcttgtgaacggcagttggacaagag-ttagtcgatcytaagagatagggaaac-tccgttttaacg---------------------------t-aagctattt------------------------------------------------------------------------------------------------------------------------------tt--------a-gcttcacta--tcg-aaagggaatctggttaatattccagaacttggat-------ttggata-------------------ctt------------------------atacggtaacg--taaatgaactc-agatacgtcagtagggggcctgggaag-agtt--------atcttttcttctt-aaccaa-c-----------------------------------------------ta-----------------------------------------------------------------------tcaccctgaaa--ttggattatccagagat-agggt----taaatgttgggaaaagcactgcat---------tttc-gttgtgtcc---------ggtgccctcctaatgatccttgaaactctgagggaaa-------------------gaata------------------------------------------attttc----------------aaacctagtcgtactcataaccgcagcaggtctccaaggt-taac-agcctctag-ttgatagaacaatgtagataa-gggaagtcggcaaaatagatccgtaacttc-gggaaaaggattggctctaagggttgggtagat-tgggcttta-gact--------------------------aaagtct-----------------------------ttggatctcatca-----------ggact-----------aag-tagccctc---------------acgggcagctcggac-ttg------------------gagtgaa-------------ctgaagtatggcagttt---------aaagca----------------tgtggg---------------------caaccacgt-ccggttt-acaattaacaaccaactta-gaactggtacggacaaggggaa-tctgactgtctaattaaaacatagcattgcgatggtcag-----aaagtgatg-ttgacgcaatgtg-atttctg-cccagtgctctgaatgtcaaag--tgaagaaattcaa-ccaagcgcggg-taaacggcgggagtaactatgactct------------------------------------------------------------------------------------------------------------------------------------------------------------------------------------------------------------------------------------------------------------------------------------------------------------------------------------------------------------------------------------------------------------------------------------------------------------------------------------------------------------------------------------------------------------cttaaggta----gccaaa-tgcctcgtcatctaattagtgacgcg--catgaatggatt-aacgagattcccactgtccctatctactatctagcgaaaccac--agccaagggaacgggcttggcaaaatcag--cggggaaagaagactctgttgagcttgactctagtttgaca-ttgtgaaaagacatagagggtgtagaataagtgggag--------------cgt------------aag------------caacagtgaaataccactacctt-tatcg-tttttttacttattcaattaagcaggat--tggacttaac---------------ggtcca-ctttctggaattaagt----------------------------------------------------------------cg-ct-tt-acg-cg--------atgacct-gggttgaagacattgtcaggt-ggggagtttggctggggcggcacatctgttaaaaaataacgcaggtgtcctaaggggaactcatcgagaacagaaatctcgagtagaacaaaagggtaaaagttcccttgattt--tgattttcagtgtgaatacaaaccatgaaagtgtggcctatcgatcctttag------------------------------------------------------------tcgcttggtatttaa-gcctagaggtgtcagaaaagt-------------------------------------------------------------------------------------------------------------------------------------------------------------------------------------------------------------------------------------------------------------------------------------------------------------------------------------------------------------------------------------------------------------------------------taccacagggataa---ctggcttgtggcagccaagcgttcatagcgacgttgcttttt-gatccttcgatgtcggctcttcctatcatt----------------------------------------------------------------------------------------------------------------------------------------------------------------------------------------------------------------------------------------------------------------------------------------------------------------------------------------------------------------------------------------------------------------------------------------------------------------------------------------------------------------------------------------------------------------------------------------------------------------------------------------------------------------------------------------------------------------------------------------------------------------------------------------------------------------------------------------------------------------------------------------------------------------------------------------------------------------------------------------------------------------------------------------gagaagcagaatt--ctcaaagcgtcggattgttcacccgct---------------------------------------------------------------------------------------------------------------------------------------------------------------------------------------------------------------------------------------------------------------------------------------------------------------------------------aatagggaacgtg-agct-gggtttagaccgtcgtg-agacaggtt-agttttaccctactg-atga-----ag------agttatcgcaatagtaactgaagttagtacgagaggaacccttcattcacgcaattggtgtataccgttagttgaaaagctagtgcggtgacgctaccacgtgtaggattatgg---------------------------------------------------------------------------------------------------------------------------------------------------------------------------------------------------------------------------------------------------------------------------------------------------------------------------------------------------------------------------------------------------------------------------------------------------------------------------------------------------------------------------------------------------------------------------------------------------------------------------------------------------------------------------------------------------------------------------------------------------------------------------------------------------------------------------------------------------------------------------------------------------------------
>AF164272/DQ273775_Chytridiomycota_Incertae_Sedis_Chytridiomycetes_Rhizophlyctidales_Rhizophlyctidaceae_Rhizophlyctis_Rhizophlyctis_harderi
--------------------------------------------------------------------------------------------------------------------------------------------------------------------------------------------------------------------------------------------------------------------------------------------------------------------------------------------------------------------------------------------------------------------------------------------------------------------------------------------------------------------------------------------------------------------------------------------------------------------------------------------------------------------------------------------------------------------------------------------------------------------------------------------------------------------------------------------------------------------------------------------------------------------------------------------------------------------------------------------------------------------------------------------------------------------------------------------------------------------------------------------------------------------------------------------------------------------------------------------------------------------------------------------------------------------------------------------------------------------------------------------------------------------------------------------------------------------------------------------------------------------------------------------------------------------------------------------------------------------------------------------------------------------------------------------------------------------------------------------------------------------------------------------------------------------------------------------------------------------------------------------------------------------------------------------------------------------------------------------------------------------------------------------------------------------------------------------------------------------------------------------------------------------------------------------------------------------------------------------------------------------------------------------------------------------------------------------------------------------------------------------------------------------------------------------------------------------------------------------------------------------------------------------------------------------------------------------------------------------------------------------------------------------------------------------------------------------------------------------------------------------------------------------------------------------------------------------------------------------------------------------------------------ccatggtctcaaatca-ggtaggaagacccgctgaac-ttaagcatatcaataagc-ggagg-aaaagaaactaacaaggattcccctagtaacggcgagtgaagcgggaacagctcaaatttgaaatcttactg-----t-t---t---------t-acag----tacgaattgtagtttagag---aaacg-t----tttcgaggtc-aac--ctttagtacaagttctttggaacaagac----------------------atca-----tagagggtgaaaatcccgtctt-t-gactaa------gggttc---------ga-ttttatgtga-tacgttttccaagagtcggtttgtt-tgggaatgcaga-ccaaaatgggtgg-taaataccatctaaag--ctaaa-tatt--ggcgagagaccgatagcgaac-aagtaccgtgagggaaagatgaaa-aga----actttgaaaagagagtt-----aaacagtacgtgaaattgtc-aaaagggaaacgcttg-aaaccagtatt-gtggg--cagaa-attcaac---------t-------gtag----------------------------------------------------------------tt-----------------------------t-a-c-------------ta-----------cagtgta--------------------------------tttttct-gt------------ttacgagtcaacatcagtttgatt--------------cgaagtaaaaagca-t-----------taggaatgtaaccta--------------------------------------------------------------------------------tttataggta-ttatagcct-a--atgtc---------------atgctttgg-gttagact------------gagg-a-------ctgcagc--gtta-------------------------tttggcc----------------------------------------------------------------------------------------------------------------------------------ttc-g--ggtacacc---------aacgc-ttaggatgttgacg-aaatggttttaaacg-acccgtcttg-aaacacggaccaaggagtctaacatatatgcgagtatttgggtg-gt---aaaccc-tt-atgcgtagtg-aaagcgaaa-------aggtggga-----------ttcttt----------------------------ac-tgatgcaccatcggcc-gcgccagg------------t--------tatt-----ac--ta---cctcggcgtgag-tatgagcatacatgttgggaccc-gaaagatggtgaactatgcctgaatagggtgaagccagaggaaactctggtgga-ggctcgt-agcggttctgacgtgcaaatcgatcgtcaaatttgggtataggggcgaaagactaatcgaaccat-------------------------------------------------------------------------------------------------------------------------------------------------------------------------------------------------------------------------------------------------------------------------------------------------------------------------------------------------------------------------------------------------------------------------------------------------------------------------------------------------------------------------------------------ctagtagc-tggtt-ccctccgaagtttccctcaggatagcag-aagctca---t----a-t-cagttttatgaggtaaagcgaatgattagaggtctt-gggga-tgtaaaatcctt-aacctattctcaaa-ctttaaatatgtaagacgtt---caggtttcttaa-------ttgaacctgaa----cttt-cgaatg---agag-cttctagtgggccattttt-ggt-----------------------------------------------------------------------------------------------------------------------------------------------------------------------------------------------------------------------------------------------------------------------------------------------------------------------------------------aagcagaactggcgatgc-gggatgaaccg-aacgt-tgagttaaggtgccggaatacacgctcat-ttagacaccacaaaaggtgttagttcatctagacagcaggacggtggccatggaagtcggaatccgctaagga--gtgtgtaacaactcacctg-ccgaatgaacta-gccctgaaaatggatggcgctcaagcgtgtt-acccatactcaaccgtca-gggta----------------aa----atgc-------------------------------------------agctctgacgagta--ggagggcgtggagg---t----------------------------tgtatagaagctttagacgtaagtc-tgagtgaaa--catcctctagtgcagatcttggtggtagtagcaaatatt-caaatg-aga-------------actttg-aagactgaag--tggagaaaggttccgtgtgaacagcagttggacacggg-ttagtcgatcctaagagatagggaaac-tccgttttaaag-----------------------------gtgaaattt----------------------------------------------------------------------------------------------------------------------------------------t-caccgtcta--tcg-aaagggtatcaggttaatattcctgaactgggat-------gtggata-------------------ctt------------------------gtatggtaaca--taactaaactc-agagacgccagtagggatcctgggaag-agtt--------ctcttttcttttt-gactga-a-----------------------------------------------ta-----------------------------------------------------------------------tcaccatgaaa--tcgacttagtcggagct-atggt----ttcatttcaggcaaagcagtataa---------cttt-gtactgtcc---------ggtgcattcctaacggcccttgaaaatctgagggaaa-------------------gattc------------------------------------------attttc----------------acacctagtcgtactcataaccgcagcaggtctccaaggt-gaac-agcctctag-ttgatagaacaatgtagataa-gggaagtcggcaaaatagatccgtaacttc-gggaaaaggattggctctaagggttgggtatag-tgggccttt-tact--------------------------gaagcaa-----------------------------tggaatggaactt-----------ggact-----------gag-ctgcttca-----------------cggcggcgaggac-ctc------------------gtactga--------------tctgttgt-gaatgtt---------ttaggc----------------tgcttt-----------------------cgggcta-ctgctat-acaattaacaaccaactta-gaactggtacggacaaggggaa-tctgactgtctaattaaaacatagcattgcgatggccag-----aaagtggtg-ttgacgcaatgtg-atttctg-cccagtgctctgaatgtcaaag--tgaagaaattcaa-ccaagcgcggg-taaacggcgggagtaactatgactct------------------------------------------------------------------------------------------------------------------------------------------------------------------------------------------------------------------------------------------------------------------------------------------------------------------------------------------------------------------------------------------------------------------------------------------------------------------------------------------------------------------------------------------------------------cttaaggta----gccaaa-tgcctcgtcatctaattagtgacgcg--catgaatggatt-aacgagattcccactgtccctatctactatctagcgaaaccac--agccaagggaacgggcttggcaaaatcag--cggggaaagaagaccctgttgagcttgactctagtttgaca-ttgtgaaaaaacatagggggtgtagaataagtgggag--------------ctt------------cgg------------cgccggtgaaataccactaccct-tatcg-tttttttacttattcaattaagcagggc--tggttatca----------------tgacca-ccttctagcgttacgg----------------------------------------------------------------ca-gc-tt-gtc-tg--------ctaacct-gggttgaagacattgtcaggt-ggggagtttggctggggcggcacatctgttaaaaaataacgcaggtgtcctaagggggactcatggagaacagaaatctccagtagaacaaaagggtaaaagtccccttgattt--tgattttcagtgtgaatacaaaccatgaaagtgtggcctatcgatcctttag------------------------------------------------------------tcgctgggtatttca-gcctagaggtgtcagaaaagt-------------------------------------------------------------------------------------------------------------------------------------------------------------------------------------------------------------------------------------------------------------------------------------------------------------------------------------------------------------------------------------------------------------------------------taccacagggataa---ctggcttgtggcagccaagcgttcatagcgacgttgcttttt-gatccttcgatgtcggctcttcctatcatt----------------------------------------------------------------------------------------------------------------------------------------------------------------------------------------------------------------------------------------------------------------------------------------------------------------------------------------------------------------------------------------------------------------------------------------------------------------------------------------------------------------------------------------------------------------------------------------------------------------------------------------------------------------------------------------------------------------------------------------------------------------------------------------------------------------------------------------------------------------------------------------------------------------------------------------------------------------------------------------------------------------------------------------gagaagcagaatt--ctcaaagcgtcggattgttcacccgcc---------------------------------------------------------------------------------------------------------------------------------------------------------------------------------------------------------------------------------------------------------------------------------------------------------------------------------aatagggaacgtg-agct-gggtttagaccgtcgtg-agacaggtt-agttttaccctactg-atga-----ag------ggttatcccaatagtaattaaacttagtacgagaggaaccgtttattcgcataattggtttttgcggttag----------------------------------------------------------------------------------------------------------------------------------------------------------------------------------------------------------------------------------------------------------------------------------------------------------------------------------------------------------------------------------------------------------------------------------------------------------------------------------------------------------------------------------------------------------------------------------------------------------------------------------------------------------------------------------------------------------------------------------------------------------------------------------------------------------------------------------------------------------------------------------------------------------------------------------------------------------
>AF164278.2/DQ273814.1_Arkaya_lepida
--------------------------------------------------------------------------------------------------------------------------------------------------------------------------------------------------------------------------------------------------------------------------------------------------------------------------------------------------------------------------------------------------------------------------------------------------------------------------------------------------------------------------------------------------------------------------------------------------------------------------------------------------------------------------------------------------------------------------------------------------------------------------------------------------------------------------------------------------------------------------------------------------------------------------------------------------------------------------------------------------------------------------------------------------------------------------------------------------------------------------------------------------------------------------------------------------------------------------------------------------------------------------------------------------------------------------------------------------------------------------------------------------------------------------------------------------------------------------------------------------------------------------------------------------------------------------------------------------------------------------------------------------------------------------------------------------------------------------------------------------------------------------------------------------------------------------------------------------------------------------------------------------------------------------------------------------------------------------------------------------------------------------------------------------------------------------------------------------------------------------------------------------------------------------------------------------------------------------------------------------------------------------------------------------------------------------------------------------------------------------------------------------------------------------------------------------------------------------------------------------------------------------------------------------------------------------------------------------------------------------------------------------------------------------------------------------------------------------------------------------------------------------------------------------------------------------------------------------------------------------------------------------------------acttggtctcaaatca-gacgggattacccgctgaac-ttaagcatatcaataagc-ggagg-aaaagaaaataacaatgattaccctagtaacggcgagtgaagcggtaagagctcaaatttgaaatctccaag-----g-t---t---------t-tttactttggcgaattgtagtttaaag---aacca-t----tttcttggat-aaa---ctgagtataagtcctttggaacgaggc----------------------atcg-----tagagggtgataatcccgttta-t-gattca------gtttta---------at-tcatttgtga-tatggtttctaagagtcgggttgtt-tgggaatgcagc-cctaaatgggagg-taaataccttctaaag--ctaaa-tatt--gacgagagactgatagcgaat-aagtaccgtgagggaaagatgaaa-aga----actttgaaaagagagtt-----aaatagtacgtgaaattgtc-aatagtgaacggtttg-gaactattgta-tgtga--atttc-taatcaa---------t-------tact----------------------------------------------------------------ta-----------------------------t-a-a-------------ag-----------tagtgca-------------------------------cttagatt-tt------------ttacaggtcaacatcagtttaatt--------------tgaagtaaaaagct-t-----------aaaggttttattctcttt----------------------------------------------------------------------------------tgggt-aaaactctt-t--ttgct---------------atgctttgg-aatagact------------gagg-a-------atgtagt--at--------------------------ggatggtga----------acttgttgc-c-ttt-tgaag------atgcctggtaaacaattt-attga-------ttatc-------------aggtaattcctattaagcccagct---------------tg---------taagcccc---------tgtac-tctggatgttgacg-aaatggttttaagcc-acccgtcttg-aaacacggaccaaggagtctaacatatccgcgagtatttgggtg-tc---aaaccc-ac-atgcgtaatg-aaagtgaat-------aagatggg-----------atccaatt-----------------------tattt-cggtgcaccatcaacc-ggtctgga------------t-t-------ttt-----tt--ga-----tagatctgag-ttagagcgtacatgttaggaccc-gaaagatggtgaactaagcctgaatagggtgaagtcagaggaaactctgatgga-agctcgt-agcggttctgacgtgcaaatcgatcgtcgaatttgggtttaggggcgaaagactaatcgaaccat-------------------------------------------------------------------------------------------------------------------------------------------------------------------------------------------------------------------------------------------------------------------------------------------------------------------------------------------------------------------------------------------------------------------------------------------------------------------------------------------------------------------------------------------ctagtagc-tggtt-ccctccgaagtttccctcaggatagcag-aggctcattgt----a-t-cagttttacgaggtaaagcgaatgattagaggcctt-ggggt-tgtaacaacctt-aacctattctcaaa-ctttaaatatgtaagatgct---aaggtttcttaa-------ttgaaccttgg----cttt-cgaatg---agag-cctctagtgggccattttt-ggt-----------------------------------------------------------------------------------------------------------------------------------------------------------------------------------------------------------------------------------------------------------------------------------------------------------------------------------------aagcagaactggcgatgc-gggatgaaccg-aacgt-tgagttaaggcgccggaatatatgctcat-atagacaccacaaaaggtgttggttcatatagacagcaggacggtggccatggaagtcggaatccgctaagga--gtgtgtaacaactcacctg-ccgaatgaacca-gccctgaaaatggatggcgctcaagcgtatt-gcctatactcaaccctta-gtgtt-----------------a---agtta-------------------------------------------tatactaaggagta--ggagggcgtgaagg-t-t----------------------------tgtgacgaagctttggacgtaagtc-tgagtgaaa--cggcctttagtgcaggtcttggtggtagtagcaaatatt-caaatg-aga-------------actttg-aagactgaag--tggggaaaggttccatgtgaacagcagttggacatggg-ttagtcgatcctaagagatagggaacg-tccgttttaatg---------------------------ttgtgttattttttttt-----------------------------------------------------------------------------------------------------------------------tta--------a-caccgccta--tcg-aaagggtatcaggttaatattcctgaactgggat-------gtggatt--------------------tt------------------------ctgcggtaacg--caaaggaactc-ggagacattggcagggatccccggaag-agtt--------atcttttcttttt-aaccaa-c-----------------------------------------------ta-----------------------------------------------------------------------aaaccttgaaa--tcggattacccggagat-agggt----ttgaagttgggtagagcacttaaa---------tttt-taagtgtcg---------ggtgcattcttgacgatccttgaaaatccgagggaca-------------------gaata------------------------------------------attttc----------------acacctagtcgtactcataaccgcagcaggtctccaaggt-gaac-agcctctag-ttgatagtataatgtaggtaa-gggaagtcggcaaaatagatccgtaacttc-gggaaaaggattggctcttagggctgggtaagt-tgggccagc-attt--------------------------gaacact-----------------------------aaggatttgatta-----------ggact-----------acc-ccggcttc---------------gcggctagggcggac-ttg------------------aacaaga--------------ctttagtcggaaggtg---------ttggca----------------tgttttctttttta------accgaaagatgaacgt-ctggctt-acaattaacaaccaactaa-gaactggtgcggacaaggggaa-tctgactgtctaattaaaacatagcattgcgatgaccag-----aaagtggtg-ttgacgcaatgtg-atttctg-cccagtgctctgaatgtcaaag--tgaagaaattcaa-ccaagcgcggg-taaacggcgggagtaactatgactctcaaccattaagggaggcaaaagtgggattgttttaattaaaatagaaatatttt--tacttaaacaatttagacctgctagtcgatctgac---------------cattaagaatttct----------------------------------------------------taactgtgggaggtcagcggcaacataacctggaacggggaaggcctctaagcat---------------ttatttgttttgggataaaatatttttttcttaatgataataatatttttgaagagacatttctgaatgtatggggttaatcccgtggcgagtcgttagagtgtgaattctaacaatgaccgtcgtagagcacgcaaagg----------tatgggccaacttattcactaagctggcttaaggtacgtgccgtcccacacggtaataaagtgtgcaattcaaaataactcccacagggtgaagttgaattgggaaagttttttcttttttttgaaaccactttctgggttaataatgcttaaggta----gccaaa-tgcctcgtcatctaattagtgacgcg--catgaatggatt-aacgagattcccactgtccctatctactatctagcgaaaccac--agccaagggaacgggcttggcagaatcag--cggggaaagaagaccctgttgagcttgactctagtttgaca-ttgtggaaagacatagagggtgtagaataagtgggag--------------cttt----------cggg------------cgacagtgaaataccactacctt-tatcg-tttttctacttattcaatgaagcgggga--tgcctt-------------------cgggca-aattctagcattaaga----------------------------------------------------------------tc-tt-tt-aaa-ga--------ttgaccc-gggttgaagacattgtcaggt-ggggagtttggctggggcggcacatctgttaaaagataacgcaggtgtcctaaggggagctcatcgagaacagaaatctcgagtagaataaaagggtaaaagctcccttgattt--tgattttcagtgtgaatacaaaccatgaaagtgtggcctatcgatcctttagtaat-------------------------------------------------------tttgcttagtatttaa-gcctagaggtgtcagaaaagttga-----------------------------gtaagcaaa----------------------------------------------------------------------------------------------------------------------------------------------------------------------------------------------------------------tggacattaat-------------------------------------------------------------------------------------------------------------------------------------------------------aatataattaaaagaaat---aaatctggtaacacagaaaaaataaaagtcactaaggattca-gtatatgcaaaggaagttctttctcttatcaaaagtaattgtcctcctaataaaattggttggtgtgatgtttctcctttgaaaccaatatctaagaagggatatatccaagtctctgtaaatggcgcaaacaagtttatcttgttgcatcacttagtattggcagcccgaggtgaaaatccaaatccttttgataaaaatggagacgtgttgggtaataaacatgtgtcgcacttatgcaatcgaccaaattgtatgacgattggacatatggcagttgaggatgcagattataacaattcccgcaagggatgtccagtgtttgtgtcttgtcctcactgcagtccacacgtagataattgcccttatccttttattttagtctgtcaacatattccattttgtgtgaaatatgttccaggttataaagatctggatgagttattatctgttctgcctaatagtcataaattgacttctaagtgatcttgtgttttggttagtagtttttttcttttgttcttttgtggtagcttttaatagcggtctaaaagggatacgctagtcagccttttctgttattgactaagaaaagtgtactggcgacactgtcaaattgcgggaagttccttagagcttacactaccaagcagtcttggaaacaatgattgtggccagggtaatgacctcgggtatggtaaaaacgtgtaagattggataatccgcagccaagtcctaagggattttcttagtgataagagaattctatggatgcagttcagagactagatggcagtgggttcaaaaaaaaataatatttttttgggcttaagatatagtccgtcctacctgaaaaggtgccttgagatgaaaagttataagtcaaactcggagctcaaggagttagtattattttttaataattctaatggggttacctaatgtaccacagggataactggcttgtggcagccaagcgttcatagcgacgttgctttttgatccttcgatgtcggctcttcctatcattgagaagcagaatt--ctcaaagcgtcggattgttcacccgct---------------------------------------------------------------------------------------------------------------------------------------------------------------------------------------------------------------------------------------------------------------------------------------------------------------------------------aatagggaacgtg-agct-gggtttagaccgtcgtg-agacaggtt-agttttaccctactg-atgaga---aat----gggatatcgcaatagtaattcaacctagtacgagaggaaccgttgattcgcataattggtatttgcggttagctgaaaagctagtgccgcgaagctaccatgcgttggattatgg---------------------------------------------------------------------------------------------------------------------------------------------------------------------------------------------------------------------------------------------------------------------------------------------------------------------------------------------------------------------------------------------------------------------------------------------------------------------------------------------------------------------------------------------------------------------------------------------------------------------------------------------------------------------------------------------------------------------------------------------------------------------------------------------------------------------------------------------------------------------------------------------------------------
>AF164337.1/DQ273777.1_Monoblepharella_mexicana
--------------------------------------------------------------------------------------------------------------------------------------------------------------------------------------------------------------------------------------------------------------------------------------------------------------------------------------------------------------------------------------------------------------------------------------------------------------------------------------------------------------------------------------------------------------------------------------------------------------------------------------------------------------------------------------------------------------------------------------------------------------------------------------------------------------------------------------------------------------------------------------------------------------------------------------------------------------------------------------------------------------------------------------------------------------------------------------------------------------------------------------------------------------------------------------------------------------------------------------------------------------------------------------------------------------------------------------------------------------------------------------------------------------------------------------------------------------------------------------------------------------------------------------------------------------------------------------------------------------------------------------------------------------------------------------------------------------------------------------------------------------------------------------------------------------------------------------------------------------------------------------------------------------------------------------------------------------------------------------------------------------------------------------------------------------------------------------------------------------------------------------------------------------------------------------------------------------------------------------------------------------------------------------------------------------------------------------------------------------------------------------------------------------------------------------------------------------------------------------------------------------------------------------------------------------------------------------------------------------------------------------------------------------------------------------------------------------------------------------------------------------------------------------------------------------------------------------------------------------------------------------------------------------actgaatctcaaatca-ggcaagactacccgctgaac-ttaagcatatcaataagc-ggagg-aaaagaaactaacaaggattcccctagtaactgcgagtgaagcgggaacagctcaaatttgaaatctccgcg-----g-t---c---------cgccgt----ggcgaattgtagtttcgag---aagcg-t----tttcggcggc-ggc---cttggcccaagtcccttggaacagggt----------------------gtca-----tagagggtgagaaccccgtgag----gc-ct------tggctt---------gc-tgctatgtga-tacgctttcaaagagtcgggttgtt-tgggattgcagc-ccaaaatgggagg-taaatttcttctaaag--ctaaa-tatt--ggcgagagaccgatagcgaac-aagtaccgtgagggaaagatgaaa-aga----actttgaaaagagagtt-----aaacagtacgtgaaattgtc-aaaagggaacggcttg-gaaccagtcat-gctgt--ctggg-attcagc---------g-------ggcca---------------------------------------------------------------cg-----------------------------c-c-g-------------gc-----------ccgtgta--------------------------------cttctca-ga------------tggcaggtcaacgtcagttctctt--------------cgtgtcgaaacgccgg-----------cgggaaggtaactcgcctt----------------------------------------------------------------------------cgggtgagcg-ttatagcccgc--cggct---------------ctggcatgtggggggact------------gagg-a-------ccgcagg--gcgc-------------------------gctgggcga---------accggtcaggc-----gaata------ccttttggcggactgcac-gcagg-------ccgtcaga----------------aggcataaacctctgcc----------------gg--gga-a--gcctctcc---------gtccc-tttggacgttgacg-aaatggttttaaacc-acccgtcttg-aaacacggaccaaggagtctaacatatacgcgagtgtttgggtg-gc---aaaccc-at-gcgcggaatg-aaagtgatt-------caggtggg-----------atccctcctcg----------------------cgg-gggtgcaccatcgacc-ggtctgga------------t-a------tttta---att--ga-----tagatctgag-taagagcgtatctgttgggaccc-gaaagatggtgaactatgcctgaatagggcgaagccagaggaaactctggtgga-ggctcgt-agcggttctgacgtgcaaatcgatcgtcaaatttgggtataggggcgaaagactaatcgaactat-------------------------------------------------------------------------------------------------------------------------------------------------------------------------------------------------------------------------------------------------------------------------------------------------------------------------------------------------------------------------------------------------------------------------------------------------------------------------------------------------------------------------------------------ctagtagc-tggtt-ccctccgaagtttccctcaggatagcag-aagctcg---tt-tga-t-cagttttatgaggtaaagcgaatgattagaggactt-gggga-tgaaacatcctt-aacctattctcaaa-ctttaaatatgtaagacgcg---ttggttacttaa-------gtgaacctccg----c-tt-cgaatg---agag-cttctagtgggccattttt-ggt-----------------------------------------------------------------------------------------------------------------------------------------------------------------------------------------------------------------------------------------------------------------------------------------------------------------------------------------aagcagaactggcgatgc-gggatgaaccg-aacgc-gaggttaaggtgccggaatgcacgctcat-ttagataccacaaaaggtgttagttcatccagacagcaggacggtggccatggaagtcggaacccgctaagga--gtgtgtaacaactcacctg-ccgaatgaacta-gccctgaaaatggatggcgctcaagcgtgct-acccatacctcgccgtca-gggta----------------aa---tgcga-------------------------------------------cgctctgacgagta--ggagggcgtggagg-tct----------------------------cgtgacgaagcgcacggggtaaccc-ggcgtgaaa--cggcctctagtgcagatcttggtggtagtagcaaatatt-caaatg-aga-------------actttg-aagactgaag--tggagaaaggttccatgtgaacagcagttggacatggg-ttagtcgatcctaagagataggggaag-tccgttagcaat---------------------------g-cggcgtttcac----------------------------------------------------------------------------------------------------------------------------ta--------c-gcccgccta--tcg-aaagggaatccggttaatattccggaaccaggat-------ggggatt---------------------------------------------tatacggcaacg--taaatgaacca-ggagacgtcggcgggagccctgggaag-agtt--------ctcttttcttctt-aacggc-c-----------------------------------------------ca-----------------------------------------------------------------------tcaccctgaaa--tcagattacctggagct-agggt----tcagtggccggtagagcatcacaa---------ctct-gtggtgtccctttcacttggtgcgctcccgacggcccttgaaaatcctggggaaa-------------------gcgta------------------------------------------attctc----------------ccacctggtcgtactcataaccgcagcaggtctccaaggt-gaat-agcctctag-ttgatagaacaatgtagataa-gggaagtcggcaaaatagatccgtaacttc-gggaaaaggattggctctgagggctgggcacgc-ggggcctgt-cttc--------------------------gaagcgc-----------------------------cggaactagcctg-----------ggact-----------acc-cgagggctctc-----------gggcctgacggcggac-ccg------------------ggccgga-------------gctggtcgccaaggggg---------caggct----------------tggggctggg-----------caactggcccctctt-cctgcgt-gcgattaacagtcaactca-gaactggtacggacaaggggaa-tctgactgtctaattaaaacatagcattgcgatggccag-----aaagtggtg-ttgacgcaatgtg-atttctg-cccagtgctctgaatgtcaaag--tgaagaaattcaa-ccaagcgcggg-taaacggcgggagtaactatgactct------------------------------------------------------------------------------------------------------------------------------------------------------------------------------------------------------------------------------------------------------------------------------------------------------------------------------------------------------------------------------------------------------------------------------------------------------------------------------------------------------------------------------------------------------------cttaaggta----gccaaa-tgcctcgtcatctaattagtgacgcg--catgaatggatt-aacgagattcccactgtccctatctactatctagcgaaaccac--agccaagggaacgggcttggcaaaatcag--cggggaaagaagaccctgttgagcttgactctagtttgaca-ttgtgaaaaaacatggggggtgtagaataagtgggag--------------ctt------------cgg------------cgccggtgaaataccactacccc-catcg-tttttttacttattcaattaggcagagt--gggcgt-------------------cagccc-ccttcttgctttaagg----------------------------------------------------------------tc-ct-cc-gcg-gg--------ccgatct-gggttgaagacattgtcaggt-ggggagtttggctggggcggcacatctgttaaaagataacgcaggtgtcctaaggggaactcatcgagaacagaaatctcgagtagaacaaaagggtaaaagttcccttgattt--tgattttcagtgtgaatacaaaccatgaaagtgtggcctatcgatcctttag------------------------------------------------------------tccctggaaatttca-ggctagaggtgtcagaaaagt-------------------------------------------------------------------------------------------------------------------------------------------------------------------------------------------------------------------------------------------------------------------------------------------------------------------------------------------------------------------------------------------------------------------------------taccacagggataa---ctggcttgtggcagccaagcgttcatagcgacgttgcttttt-gatccttcgatgtcggctcttcctatcatt----------------------------------------------------------------------------------------------------------------------------------------------------------------------------------------------------------------------------------------------------------------------------------------------------------------------------------------------------------------------------------------------------------------------------------------------------------------------------------------------------------------------------------------------------------------------------------------------------------------------------------------------------------------------------------------------------------------------------------------------------------------------------------------------------------------------------------------------------------------------------------------------------------------------------------------------------------------------------------------------------------------------------------------aagaagcagaatt--cttaaagtgttggattgttcacccact---------------------------------------------------------------------------------------------------------------------------------------------------------------------------------------------------------------------------------------------------------------------------------------------------------------------------------aatagggaacgtg-agct-gggtttagaccgtcgtg-agacaggtt-agttttaccctactg-atga-----ag------tgttgttgcaatagtaattcaacttagtacgagaggaaccgttgattcgcataattggtatttgcggttagct--------------------------------------------------------------------------------------------------------------------------------------------------------------------------------------------------------------------------------------------------------------------------------------------------------------------------------------------------------------------------------------------------------------------------------------------------------------------------------------------------------------------------------------------------------------------------------------------------------------------------------------------------------------------------------------------------------------------------------------------------------------------------------------------------------------------------------------------------------------------------------------------------------------------------------------------------------
>AF349564/AY724688_Ministeriida_Capsasporidae_Capsaspora_Capsaspora_owczarzaki
-------------------------------------------------------------------------------------------------------------------------------------------------------------------------------------------------------------------------------------------------------------------------------------------------------------------------------------------------------------------------------------------------------------------------------------------------------------------------------------------------------------------------------------------------------------------------------------------------------------------------------------------------------------------------------------------------------------------------------------------------------------------------------------------------------------------------------------------------------------------------------------------------------------------------------------------------------------------------------------------------------------------------------------------------------------------------------------------------------------------------------------------------------------------------------------------------------------------------------------------------------------------------------------------------------------------------------------------------------------------------------------------------------------------------------------------------------------------------------------------------------------------------------------------------------------------------------------------------------------------------------------------------------------------------------------------------------------------------------------------------------------------------------------------------------------------------------------------------------------------------------------------------------------------------------------------------------------------------------------------------------------------------------------------------------------------------------------------------------------------------------------------------------------------------------------------------------------------------------------------------------------------------------------------------------------------------------------------------------------------------------------------------------------------------------------------------------------------------------------------------------------------------------------------------------------------------------------------------------------------------------------------------------------------------------------------------------------------------------------------------------------------------------------------------------------------------------------------------------------------------------------------------------------------------------------------------------------------acc-gaagg-aaaagaaactaactaggattcctttagtaacggcgagtgaaacaggaaaagctcaaatttaaaatctccgcg-----g-c---t---------c-ccgc----ggcgagttgtaatctcgag---aggcg-t----tttctaggcc-aac---cccggtacaagtccgttggaaaacggc----------------------atca-----gtgagggtgagaatcccgttca-t-gactgggt--gcacattt---------gg-tcttccacga-tacgtcttcaaagagtcgggttgtt-tgggaatgcagc-ccaaaatgggtgg-taaatttcatctaaag--ctaaa-tagc--gacacgagaccgatagcgaac-aagtaccgcgagggaaagatgaaa-aga----actttgaaaagagagtt-----aaacagtacgtgaaaccgtt-aaaagggaagcgattg-aagctagcatttgcgtt-gcgtga-aatcagt---------c-------gtaagactgcc-------gaactgtgcgttgtgcggtgagccaaaagccacgg--------cggcgtatt------------------gaggtgaggtgtcttg--------------------------cggtgca--------------------------------cttttac-gtagc------tttgagcaggtcagcatcggtttggtt--------------ttgtgcagcaaacggcgtgc-------tgggaaggtgagtttactgtcggttcg----------------------------------------------------------------ctgactttgaactg-ttatagccc-a--gtgtct------------gcccgctgcgc-cccagacc------------gaggtg------gttgcggc--atgtgttctctt-----------cggagggctagcct----------ccctgttcaatggct------------gttcgtgttggatttatt-gctaa-------acggcaatgt----gtttgacatttgcagtggtcattgggtg---------------gggttgt---gtatacgtg---------aatgc-ctaggatgctgacg-aaatggctttaaccg-acccgtcttg-aaacacggaccaaggagtctaacatgtacgcgagtctttgggtg-gc---aaaccc-at-cggcgcaatg-aaagtgaag-------gcaagttc-----------ggcttgctgaggtgagag---cttcgttctcggacg-ttgtgcatcatcgacc-ggtctaga------------g-a------ttta-----tc--aa-----aagatctgag-taagagcgtacctgctgggaccc-gaaagatggtgaactatgcccgcctagggtgaagccagaggaaactctggtgga-agctcgt-aggggttctgacgtgcaaatcgattctcaaaggtgggtataggggcgaaagactaatcgaaccat-------------------------------------------------------------------------------------------------------------------------------------------------------------------------------------------------------------------------------------------------------------------------------------------------------------------------------------------------------------------------------------------------------------------------------------------------------------------------------------------------------------------------------------------ctagtagc-tggtt-ccctccgaagtttcccccaggatagcag-gaactttg--t----aca-cagttttatcaggtcgagcgaatgattagaggttct-gggga-tgaaacatcctc-aacctattctcaaa-cttcaaataggtaagaagcc---tgacttgcttaa-------gtgaagccagg----cat--tgaatg---tgag-ttcctagtgggccgtcttt-ggt-----------------------------------------------------------------------------------------------------------------------------------------------------------------------------------------------------------------------------------------------------------------------------------------------------------------------------------------aagcagagctggcgatgc-gggatgaaccg-atcgc-aaagttaaggtgccaaaatcaacgctcattccagatcccacaaaaggtgttggttgatatagacagcaggacggtggccatggaagcaggaaaccgctaagga--gtgcgtaacagctcacctg-ccgaatcaacta-gccctgaaaatggatggcgctcaagcgttgt-accgatactttgccgttg-gcgca----------------aa---tgcga-------------------------------------------tgtgtcaacgagta--ggagggcgtagagg---t----------------------------tgtgacgaagcctttggcgtgagcc-tgggtgaaa--cggcctctagtgcagatcttggtggtagtagcaaatatt-caaatg-aga-------------actttg-aagactgaag--tggggaaaggttccgtgagaacagcagttggtcacggg-tcagtcgatcctaagagataggttaac-tccgtatcaaag---------------------------c-gtgcgattcctttttttgtgtggcttttttttgggcaaaaaagttgaattttaaataagacattaaaaaaatcttgtttcttacaaaacccaaaaaccaaaaaaataccacataacaaaacaaaaaaaagcgtgtat--------g-caccgccta--tcg-aaagggaatcaggttaatattcctgaaccagaat-------gcggataat----------------ttcc------------------------atgcggcaacg-caaaatgaactc-gaagacgccggcaggagccctgggaag-agtt--------ctcttttcttctt-aacgag-c-----------------------------------------------ca-----------------------------------------------------------------------gcaccctggaa--ttggattaaccagagat-agggt----ttaatgctcggtaaagcactctaa---------tttt-ggagtgtcc---------ggtgcgctcttgacggcccttgaaaattcgagggaaa-------------------gaata------------------------------------------attttc----------------gtatctggtcgtactcataaccgcagcaggtctccaaggt-gaat-agcctctag-ttgatagaataatgtaggtaa-gggaagtcggcaaaatagatccgtaacttc-gggataaggattggctctaagggttgggcaggc-tgggctgca-tctt--------------------------gaagttg-----------------------------ttggacccgactg-----------ggact-----------acc-tgaggctt---------------cggctgagggcggac-ctg------------------gttggga--------------ctggctatggacgggt---------gtagcaggggtt---ggagattcgttctctg-----------------gcttcttttt-tcggcct-gcaattaacaactaactta-gaactggtacggtcacggggaa-tccgactgtttaattaaaacatagcatcgagatggcctc-----ata-cggtg-ttgactcgatgtg-atttctg-cccagtgctctgaatgtcaaag--tgaagaaattcaa-ccaagcgcggg-taaacggcgggagtaactatgactct------------------------------------------------------------------------------------------------------------------------------------------------------------------------------------------------------------------------------------------------------------------------------------------------------------------------------------------------------------------------------------------------------------------------------------------------------------------------------------------------------------------------------------------------------------cttaaggta----gccaaa-tgcctcgtcatctaattagtgacgcg--catgaatggatt-aacgagattcccactgtccctatctactatctagcgaaaccgc--tgccaagggaacggacttggcaaaatcag--cggggaaagaagaccctgttgagcttgactctagtttgaca-ttgtgaaaagacatgaggggtgtagaataagtgggag--------------ctt------------cgg------------cgcaagtgaaataccactacctt-catcg-tttttttacttatttaatgaagcagaag--caggcagcaa---------------tgccta-cttttttgtgttaagg----------------------------------------------------------------tggtc-tc-gcaccg--------ccgatct-gggttaaagacagtgtcaggt-ggggagtttggctggggcggcacatctgttaaacaataacgcaggtgtcctaaggtgagctcaatgagaacagaaatctcatgtcgaccaaaaggggaaatgctcacttgattt--tgattttcagtatgaatacaaactgtgaaagcatggcctatcgatcctttag------------------------------------------------------------tctttggaaatttca-agctagaggtgtcagaaaagt-------------------------------------------------------------------------------------------------------------------------------------------------------------------------------------------------------------------------------------------------------------------------------------------------------------------------------------------------------------------------------------------------------------------------------taccacagggataa---ctggcttgtggcagccaagcgctcatagcgacgttgcttttt-gatccttcgatgtcggctcttcctatcatt----------------------------------------------------------------------------------------------------------------------------------------------------------------------------------------------------------------------------------------------------------------------------------------------------------------------------------------------------------------------------------------------------------------------------------------------------------------------------------------------------------------------------------------------------------------------------------------------------------------------------------------------------------------------------------------------------------------------------------------------------------------------------------------------------------------------------------------------------------------------------------------------------------------------------------------------------------------------------------------------------------------------------------------gtgaagcagaatt--caccaagcgttggattgttcacccact---------------------------------------------------------------------------------------------------------------------------------------------------------------------------------------------------------------------------------------------------------------------------------------------------------------------------------aacagggaacgtgtagct-gggtttagaccgtcgtgtagacaggtt-agttttaccctactgtatga-----ag------tgttgttgcaatagtaattcaacatagtacgagaggaaccgttgattcagataattggtatttgcggttggttgaaaagccaatgccgcgaagctaccatctgtaggattatga---------------------------------------------------------------------------------------------------------------------------------------------------------------------------------------------------------------------------------------------------------------------------------------------------------------------------------------------------------------------------------------------------------------------------------------------------------------------------------------------------------------------------------------------------------------------------------------------------------------------------------------------------------------------------------------------------------------------------------------------------------------------------------------------------------------------------------------------------------------------------------------------------------------
>AGBC01000333/AF205941_Mucoromycota_Mucoromycotina_Incertae_Sedis_Mucorales_Lichtheimiaceae_Rhizomucor_Rhizomucor_miehei_CAU432
-------------------------------------------------------------------------------------------------------------------------------------------------------------------------------------------------------------------------------------------------------------------------------------------------------------------------------------------------------------------------------------------------------------------------------------------------------------------------------------------------------------------------------------------------------------------------------------------------------------------------------------------------------------------------------------------------------------------------------------------------------------------------------------------------------------------------------------------------------------------------------------------------------------------------------------------------------------------------------------------------------------------------------------------------------------------------------------------------------------------------------------------------------------------------------------------------------------------------------------------------------------------------------------------------------------------------------------------------------------------------------------------------------------------------------------------------------------------------------------------------------------------------------------------------------------------------------------------------------------------------------------------------------------------------------------------------------------------------------------------------------------------------------------------------------------------------------------------------------------------------------------------------------------------------------------------------------------------------------------------------------------------------------------------------------------------------------------------------------------------------------------------------------------------------------------------------------------------------------------------------------------------------------------------------------------------------------------------------------------------------------------------------------------------------------------------------------------------------------------------------------------------------------------------------------------------------------------------------------------------------------------------------------------------------------------------------------------------------------------------------------------------------------------------------------------------------------------------------------------------------------------------------------------tcatggatctgaactta-gacgggactacccgctgaac-ttaagcatatcaataagc-ggagg-aaaagaaaataacaatgatacccttagtagcggcgagcgaagtgggtaaagctcaagtttaaaacctgtttg-----t-ca--tag---------acaa----accggattgtaaactatgg---acatg-t----tatccaggct-ctt--tggaccttcaagtcctttggaataaggc----------------------ttca-----cagagggtgacaatcccgttagag-ggtctt------gaacag---------ag-tctattgcga-tgcatgctccaagagtcaagttgtt-tgggaatgcaac-ctaaattgcaggg-taaatccctcctaaag--ctaaa-tatt--ggcgagaaaccgatagcaaac-aagtaccgtgagggaaagttgaaa-aga----actttgaaaagagagtc-----aaa-agtacgtgaaattgct-taaagggaagcgtttg-gagctagtttg-gctag--tctgt-tatcagc---------c-------tgag----------------------------------------------------------------ct-----------------------------t-c-g-----------gctt-----------tggtgta--------------------------------ctatcag-gc---tattt----ttgccggccaactctcaggat----------------t-----------------------------gaaaggaaagcttggtgct-------------------------------------------------------------------------------------ttggagtct------------------aaagagaccctctcc-tgaagcctct---------ggtgg-a-------gcgtggt-----------------------------------------------------------c--------------------------------------------------------------------------------------------------------tg-ccct-t--ggcccttt----------tgag-cctatagtttggct-taatggctctaaacg-gcccgtcttg-aaacacgggccaaggagtccaccactgttgcgagtattttggtg-gc---aaaccc-at-acgcgaaatg-aaattgaaa-------gctatgaa-----------atccgc---------------------------aag-gatggcaatagcgtcc-aggcct--------------t----------------------------taggaccgag-acaaagcaatagtgatgggaccc-gaaagatggtgaactatgcttgagtagagtgaagccagaagaaattctggtgga-agctcgt-aacggttctgacgtgcaaatcgatcgtcgaacttgagcataggggcgaaagactaatcgaaccat-------------------------------------------------------------------------------------------------------------------------------------------------------------------------------------------------------------------------------------------------------------------------------------------------------------------------------------------------------------------------------------------------------------------------------------------------------------------------------------------------------------------------------------------ctagtagcatggtt-cctgccgaagtttccctcaggatagcag-aagctta---t----agg-cagttttatgtggtaaagcgaatgattagaggtctt-gggac----gcaatcctt-aacctattctcaaa-ctttaaatatgtaagacgtt---cttgctgcttgaa----ttatgagcttgaa----ccgt-cgaatgc--tgag-cttctagtgggccgttctt-ggt-----------------------------------------------------------------------------------------------------------------------------------------------------------------------------------------------------------------------------------------------------------------------------------------------------------------------------------------aagcaggactggcgatgc-gggatgaaccg-aacgc-aaagataaggcgtcaaagaacacgctca--tcagacaccacaaaaggtgttggttcatctagacagcaggacggtggccatggaagtcg------gctaagga--gtgtgtaacaactcacctg-ccgaatgaaccacgccctggaaataaatggcgctgaagcgtgtc-gcccatactttcccgtca-aagtta---------------aa---agcga-------------------------------------------agctttgacgagta--ggcaggcgtggagt-t-t-tatt--------------------gagcgttggaaccctttggcggtgagcc-ggagtggac--agccctctagtgcagatcttggtggtagtagcaaatattccaattg-aaa-------------tctttg-aggactgaag--tggagaaggtttcctcgagaacattagttggtcgaggg-ttagtcgatcctaagagatagggtagt-tccgttttacc----aa------------------------atggtcctt------------------------------------------------------------------------------------------------------------------------------tg--------g-accatccta--tcg-aaagggaagctggttaatattccagcaccaagac-------atggatt--------------------ct------------------------atgcggcaacg--cagatgaacat-agggacattggcatggatcctgggaag-agtt--------ctcttttcttttt-gacagc-g-----------------------------------------------tttt------------------------------------------------------------------cttaagccatgaaa--tcggtctaaaccggggc-aatgtttgcttaagagctgttagagtaacgcaa--------ttttt-gtggtagcc---------acagcattcatgacgatccttgaagacctacgggaaa-------------------gaatg------------------------------------------aatttc----------------atgcttgggcgtac-cataaccgcagcaggtccccaaggtctaga-agcctctac-ttgatggaagaatgtagataa-gggaagtcggcaaattggatccgtaacttc-gggagaaggattggctctaagggttgggtgctt-taagaa--------------ccat----------------------------------------------------------------------------ggcctt----------agcg------------------------------------------------------------gcctgag------------------------------------caatcgggc----------------tgcttcc-----------------aggcttggagct-cttgggc-acgcttaacaaccagctta-gaactggtacggaccaagggaa-tctgactgtctaattaaaacatagcattgcgattgccat-----aaagtggta-ttgacgcaatgtg-atttctg-cccagtgctctgaatgtcaagt--tgaataaattcaa-ccaagcgcggg-taaaccgcgggtattactatgagagc------------------------------------------------------------------------------------------------------------------------------------------------------------------------------------------------------------------------------------------------------------------------------------------------------------------------------------------------------------------------------------------------------------------------------------------------------------------------------------------------------------------------------------------------------------tttgtgatatagtccaagt-ttctagaactgctaattagtgacgcg--catgaatggatt-aacgagattcccactgtccctatctactatccagcgaaaccac--aaccaagggaacgggcttggcaaaatcag-c--gggaaagaagcgccagttgagcttgactctagtttgaca-ttgtgaaaggacatag-gggtgtagaatatgtgggag--------------ctt------------cgg------------cgccagtg-aataccacaaccct-tatagttttttttacttaaataatcaagtgggag--aaggcttcac---------------ggccta-tcttctagcgttaagc----------------------------------------------------------------agtct-tc-ggg-ct--------gcgaccc-atgttattgacattgtcaagt-ggggagtttggctggggcggcacatctgttaaacgataacgcaggtgtcctaaggggagctcaacgagaacagaaatctcgtgtagagcaaaagggcaaaagctcccttgattt--tgattttcagcgtgaatacgaaccatgaaagtgtggcctatcgatcctttat--------------------------------------------------------------gccatttccttag-gatttaaggcgccagaaaagt-------------------------------------------------------------------------------------------------------------------------------------------------------------------------------------------------------------------------------------------------------------------------------------------------------------------------------------------------------------------------------------------------------------------------------taccacagggataa---ctggcttgtggcagccaagcgttcatagcgacgttgcttttt-gattcttcgatgtcggctcttcctatcata----------------------------------------------------------------------------------------------------------------------------------------------------------------------------------------------------------------------------------------------------------------------------------------------------------------------------------------------------------------------------------------------------------------------------------------------------------------------------------------------------------------------------------------------------------------------------------------------------------------------------------------------------------------------------------------------------------------------------------------------------------------------------------------------------------------------------------------------------------------------------------------------------------------------------------------------------------------------------------------------------------------------------------------cagaagcagaatt--ctgtaagcgttggattgttcacccact---------------------------------------------------------------------------------------------------------------------------------------------------------------------------------------------------------------------------------------------------------------------------------------------------------------------------------aatagggaacgtg-agct-gggtttagaccgtcgtg-agacaggtt-agttttaccctactg-atga-----atca--gtaggcgtcccgacagtaattgaagttagtacgagaggaacccttcattcagataattggtttttgcggttggttgaaaggccaatgccgcgaagctaccatctgctggataatggctgaa-------------------agcctctaagtc----agaatccatgctggttaagggacgctaaaa----c------------cagacctttaaagcgcgagaaagtgctcaaatagatctctta-----------tgggatcgaatgcc-------taat-atgaggttatcctcttg-----------ggttgaaaggctcaagtcggata-cctctcatgataa---tgtctagc-ttaaaggttgtaaatct---------------cgagcagac--gacttgaa--atcgacgggctattgtaag------------------------------------------------------------------------------------------------------------------------------------------cactagagtagcct--------------------------------------------------------------ttgt----------------------------------tgctacgatgtgctgagattaaggccttg---------------------------------------------------------------------------------------------------------------------------------------------------------------------------tcttt-----------agattt------------------------------------------------------------------------------------------
>AH009039.2/HQ901700.1_Lacustromyces_hiemalis
--------------------------------------------------------------------------------------------------------------------------------------------------------------------------------------------------------------------------------------------------------------------------------------------------------------------------------------------------------------------------------------------------------------------------------------------------------------------------------------------------------------------------------------------------------------------------------------------------------------------------------------------------------------------------------------------------------------------------------------------------------------------------------------------------------------------------------------------------------------------------------------------------------------------------------------------------------------------------------------------------------------------------------------------------------------------------------------------------------------------------------------------------------------------------------------------------------------------------------------------------------------------------------------------------------------------------------------------------------------------------------------------------------------------------------------------------------------------------------------------------------------------------------------------------------------------------------------------------------------------------------------------------------------------------------------------------------------------------------------------------------------------------------------------------------------------------------------------------------------------------------------------------------------------------------------------------------------------------------------------------------------------------------------------------------------------------------------------------------------------------------------------------------------------------------------------------------------------------------------------------------------------------------------------------------------------------------------------------------------------------------------------------------------------------------------------------------------------------------------------------------------------------------------------------------------------------------------------------------------------------------------------------------------------------------------------------------------------------------------------------------------------------------------------------------------------------------------------------------------------------------------------------------------------------------------gtacccgctgaac-ttaagcatatcaataagc-ggagg-aaaagaaaataacaatgattcccctagtaacggcgagtgaagcgggaacagctcaaatttgaaatctccttg-----g-t---c---------t-ccaa----ggcgaattgtagtttaaag---aatct-t----tttcggggac-agg---cagggtataagtcctttggaacaaggc----------------------atcg-----tagagggtgacaatcccgtaca-c-gatccc------gctatt---------gg-ccctatgtga-taagatttcaaagagtcgggttgtt-tgggaatgcagc-cctaaatgggtgg-taaataccatccaaag--ctaaa-tatt--ggcgagagaccgatagcgaac-aagtaccgtgagggaaagatgaga-aga----actttgaaaagagagtt-----aaatagtacgtgaaattgtc-aatagtgaacggtttg-gaactattgtttgtgac--tagaa-aatcaat---------g-------aatct---------------------------------------------------------------tt-----------------------------a-t-g-------------gt-----------ttatgca--------------------------------cttttct-at------------ttacaggtcaacatcagtttgatt--------------cgagataaaaagct-t-----------tatgaaccc-------------------------------------------------------------------------------------tcgggcaagta--------------aggtg---------------ctgtcttgg-gttggact------------gagg-a-------ctgcagc--gtag-----------------------tcataggata----------gcgggttgc-c-tct-ttgga------tccttttgtaaacagctt-gctga-------ttgcat--------------tagacgtctggggagctcgat----------------tc--gtg---attcactac---------tatgc-tttggatgttgaca-aaatggtttcaagcc-acccgtcttg-aaacacggaccaaggagtctaacatatctgcgagtttttgggtg-tc---aaaccc-at-aagcgtaatg-aaagtgaat-------aagatggg-----------atcttc--------------------------------ggtgcaccatcgacc-ggtctgga------------t--------tttt-----tt--ga-----tagatctgag-tcagagcatatatgttaggaccc-gaaagatggtgaactaagcctgaatagggtgaagccagaggaaactctggtgga-agctcgt-agcggttctgacgtgcaaatcgatcgtcgaatttgggtttaggggcgaaagactaatcgaaccat-------------------------------------------------------------------------------------------------------------------------------------------------------------------------------------------------------------------------------------------------------------------------------------------------------------------------------------------------------------------------------------------------------------------------------------------------------------------------------------------------------------------------------------------ctagtagc-tggtt-ccctccgaagtttccctcaggat-----------------------------------------------------------------------------------------------------------------------------------------------------------------------------------------------------------------------------------------------------------------------------------------------------------------------------------------------------------------------------------------------------------------------------------------------------------------------------------------------------------------------------------------------------------------------------------------------------------------------------------------------------------------------------------------------------------------------------------------------------------------------------------------------------------------------------------------------------------------------------------------------------------------------------------------------------------------------------------------------------------------------------------------------------------------------------------------------------------------------------------------------------------------------------------------------------------------------------------------------------------------------------------------------------------------------------------------------------------------------------------------------------------------------------------------------------------------------------------------------------------------------------------------------------------------------------------------------------------------------------------------------------------------------------------------------------------------------------------------------------------------------------------------------------------------------------------------------------------------------------------------------------------------------------------------------------------------------------------------------------------------------------------------------------------------------------------------------------------------------------------------------------------------------------------------------------------------------------------------------------------------------------------------------------------------------------------------------------------------------------------------------------------------------------------------------------------------------------------------------------------------------------------------------------------------------------------------------------------------------------------------------------------------------------------------------------------------------------------------------------------------------------------------------------------------------------------------------------------------------------------------------------------------------------------------------------------------------------------------------------------------------------------------------------------------------------------------------------------------------------------------------------------------------------------------------------------------------------------------------------------------------------------------------------------------------------------------------------------------------------------------------------------------------------------------------------------------------------------------------------------------------------------------------------------------------------------------------------------------------------------------------------------------------------------------------------------------------------------------------------------------------------------------------------------------------------------------------------------------------------------------------------------------------------------------------------------------------------------------------------------------------------------------------------------------------------------------------------------------------------------------------------------------------------------------------------------------------------------------------------------------------------------------------------------------------------------------------------------------------------------------------------------------------------------------------------------------------------------------------------------------------------------------------------------------------------------------------------------------------------------------------------------------------------------------------------------------------------------------------------------------------------------------------------------------------------------------------------------------------------------------------------------------------------------------------------------------------------------------------------------------------------------------------------------------------------------------------------------------------------------------------------------------------------------------------------------------------------------------------------------------------------------------------------------------------------------------------------------------------------------------------------------------------------------------------------------------------------------------------------------------------------------------------------------------------------------------------------------------------------------------------------------------------------------------------------------------------------------------------------------------------------------------------------------------------------------------------------------------------------------------------------------------------------------------------------------------------------------------------------------------------------------------------------------------------------------------------------------------------------------------------------------------------------------------------------------------------------------------------------------------------------------------------------------------------------------------------------------------------------------------------------------------------------------------------------------------------------------------------------------------------------------------------------------------------------------------------------------------------------------------------------------------------------------------------------------------------------------------------------------------------------------------------------------------------------------------------------------------------------------------------------------------------------------
>AH009044.2/AY349083.1_Chytridium_lagenaria
------------------------------------------------------------------------------------------------------------------------------------------------------------------------------------------------------------------------------------------------------------------------------------------------------------------------------------------------------------------------------------------------------------------------------------------------------------------------------------------------------------------------------------------------------------------------------------------------------------------------------------------------------------------------------------------------------------------------------------------------------------------------------------------------------------------------------------------------------------------------------------------------------------------------------------------------------------------------------------------------------------------------------------------------------------------------------------------------------------------------------------------------------------------------------------------------------------------------------------------------------------------------------------------------------------------------------------------------------------------------------------------------------------------------------------------------------------------------------------------------------------------------------------------------------------------------------------------------------------------------------------------------------------------------------------------------------------------------------------------------------------------------------------------------------------------------------------------------------------------------------------------------------------------------------------------------------------------------------------------------------------------------------------------------------------------------------------------------------------------------------------------------------------------------------------------------------------------------------------------------------------------------------------------------------------------------------------------------------------------------------------------------------------------------------------------------------------------------------------------------------------------------------------------------------------------------------------------------------------------------------------------------------------------------------------------------------------------------------------------------------------------------------------------------------------------------------------------------------------------------------------------------------------------------------------------------------------------------------------------------------------ggcgagtgaagcgggatcagctcaaatttgaaatctc-------------------------c-ttcg----ggcgaattgtagtttagag---aagtg-t----tttctaggat-agc---tcgggcataggtcctttggaacgaggc----------------------atca-----tagagggtgagaatcccgtctg-t-ggtccg------atgtct---------at-tctgatgtga-tacactttcaaagagtcaggttgtt-tgggattgcagc-ctaaaa-gggtgg-taaataccatctaaag--ctaaa-tatt--ggcgagagaccgatagcgaac-aagtaccgtgagggaaagatgaaa-aga----actttgaaaagagagtt-----aaacagtacgtgaaattgcc-aaaagggaaacgcttg-gaaccagtgtt-gcaac--ta-gt-aatcagc---------c-------gttc----------------------------------------------------------------t------------------------------t-c-g-------------aa-----------cggtgca--------------------------------cttgct--ag------------gcgcaggtcaacatcagtttgtct--------------cggagtaaaaaccc-t-----------cctctcggttttcggaccgcg--------------------------------------------------------------------------------------------tg-g--ttgac---------------atgctctgg-gacagact------------gagg-t-------ctgcta-------------------------------------------------------------------------------------------------------------------------------------------------------------------------------------------------------acaggatgttgacg-aaatggtttcaaacg-acccgtcttg-aaacacggaccaaggagtctaacaaatatgcgagtatttgggtg-gt---aaaccc-tt-atgcgcaatg-aaagtgaaa-------ttggtggg-----------atcttc--------------------------------ggtgcaccatcgacc-ggtctgga------------t--------tttt-----tt--ga-----tagatctgag-tatgagcatatctgttaggaccc-gaaagatggtgaactatgcctgaatagggtgaagtcagaggaaa--------------------------------------------------------------------------------------------------------------------------------------------------------------------------------------------------------------------------------------------------------------------------------------------------------------------------------------------------------------------------------------------------------------------------------------------------------------------------------------------------------------------------------------------------------------------------------------------------------------------------------------------------------------------------------------------------------------------------------------------------------------------------------------------------------------------------------------------------------------------------------------------------------------------------------------------------------------------------------------------------------------------------------------------------------------------------------------------------------------------------------------------------------------------------------------------------------------------------------------------------------------------------------------------------------------------------------------------------------------------------------------------------------------------------------------------------------------------------------------------------------------------------------------------------------------------------------------------------------------------------------------------------------------------------------------------------------------------------------------------------------------------------------------------------------------------------------------------------------------------------------------------------------------------------------------------------------------------------------------------------------------------------------------------------------------------------------------------------------------------------------------------------------------------------------------------------------------------------------------------------------------------------------------------------------------------------------------------------------------------------------------------------------------------------------------------------------------------------------------------------------------------------------------------------------------------------------------------------------------------------------------------------------------------------------------------------------------------------------------------------------------------------------------------------------------------------------------------------------------------------------------------------------------------------------------------------------------------------------------------------------------------------------------------------------------------------------------------------------------------------------------------------------------------------------------------------------------------------------------------------------------------------------------------------------------------------------------------------------------------------------------------------------------------------------------------------------------------------------------------------------------------------------------------------------------------------------------------------------------------------------------------------------------------------------------------------------------------------------------------------------------------------------------------------------------------------------------------------------------------------------------------------------------------------------------------------------------------------------------------------------------------------------------------------------------------------------------------------------------------------------------------------------------------------------------------------------------------------------------------------------------------------------------------------------------------------------------------------------------------------------------------------------------------------------------------------------------------------------------------------------------------------------------------------------------------------------------------------------------------------------------------------------------------------------------------------------------------------------------------------------------------------------------------------------------------------------------------------------------------------------------------------------------------------------------------------------------------------------------------------------------------------------------------------------------------------------------------------------------------------------------------------------------------------------------------------------------------------------------------------------------------------------------------------------------------------------------------------------------------------------------------------------------------------------------------------------------------------------------------------------------------------------------------------------------------------------------------------------------------------------------------------------------------------------------------------------------------------------------------------------------------------------------------------------------------------------------------------------------------------------------------------------------------------------------------------------------------------------------------------------------------------------------------------------------------------------------------------------------------------------------------------------------------------------------------------------------------------------------------------------------------------------------------------------------------------------------------------------------------------------------------------------------------------------------------------------------------------------------------------------------------------------------------------------------------------------------------------------------------------------------------------------------------------------------------------------------------------------------------------------------------------------------------------------------------------------------------------------------------------------------------------------------------------------------------------------------------------------------------------------------------------------------------------------------------------------------------------------------------------------------------------------------------------------------------------------------------------------------------------------------------------------------------------------------------------------------------------------------------------------------------------------------------------------------------------------------------------------------------------------------------------------------------------------------------------------------------------------
>AH009066.2/KJ668088.1_Gonapodya_sp.
----------------------------------------------------------------------------------------------------------------------------------------------------------------------------------------------------------------------------------------------------------------------------------------------------------------------------------------------------------------------------------------------------------------------------------------------------------------------------------------------------------------------------------------------------------------------------------------------------------------------------------------------------------------------------------------------------------------------------------------------------------------------------------------------------------------------------------------------------------------------------------------------------------------------------------------------------------------------------------------------------------------------------------------------------------------------------------------------------------------------------------------------------------------------------------------------------------------------------------------------------------------------------------------------------------------------------------------------------------------------------------------------------------------------------------------------------------------------------------------------------------------------------------------------------------------------------------------------------------------------------------------------------------------------------------------------------------------------------------------------------------------------------------------------------------------------------------------------------------------------------------------------------------------------------------------------------------------------------------------------------------------------------------------------------------------------------------------------------------------------------------------------------------------------------------------------------------------------------------------------------------------------------------------------------------------------------------------------------------------------------------------------------------------------------------------------------------------------------------------------------------------------------------------------------------------------------------------------------------------------------------------------------------------------------------------------------------------------------------------------------------------------------------------------------------------------------------------------------------------------------------------------------------------------------------------------------------------------------------------------attcccctagtaactgcgagtgaagcgggaacagctcaaatttgaaatctccggg-----g-t---t---------c-ccct----ggcgaattgtagtttcaag---aagtg-t----tttcggcggc-ggc---cttggctcaagtcccttggaacagggt----------------------gtca-----tagagggtgagaaccccgtgaa----gc-ct------tggctt---------gc-tgctatgtga-tacactttcaaagagtcggattgtt-tgggattgcagt-ccaaaatgggagg-taaatttcttctaaag--ctaaa-tact--ggcgagagaccgatagcgaac-aagtaccgtgagggaaagatgaaa-aga----actttgaaaagagagtt-----aaacagtacgtgaaattgtc-aaaagggaaaggcttg-aaaccagtcat-gctgt--ctgag-attcagc---------g-------ggcca---------------------------------------------------------------cc-----------------------------c-t-g-------------ga-----------acgtcta--------------------------------cttctca-ga------------tggcaggtcaacgtcagttctctt--------------cgtgtcgaaaggcc-t-----------ttggaaggtagcctgcctc----------------------------------------------------------------------------cgggtgggtg-ttatagact-t--tggct---------------ctggcacgtggggggact------------gagg-a-------ccgcagg--gcgc-------------------------attgggtta---------gttgggtaggt-----ccatt------cctttctgcagactgcat-gcagg-------ctgcagga----------------aggcgcaatcctttcct----------------gg--caa-c--acctctcc---------gtccc-ttaggacgttgacg-aaatggttttaaacc-acccgtcttg-aaacacggaccaaggagtctaacatatatgcgagtgtttgggtg-gc---aaaccc-at-gcgcgaaatg-aaagtgatt-------caggtggg-----------atcctc--------------------------------ggtgcaccatcgacc-ggtctgga------------t-a------tttta---att--ga-----tagatctgag-taagagcatacatgttgggaccc-gaaagatggtgaactatgcctgaatagggcgaagccagaggaaactctggtgga-ggctcgt-agcggttctgacgtgcaaatcgatcgtcaaatttgggtataggggcgaaagactaatcgaactat-------------------------------------------------------------------------------------------------------------------------------------------------------------------------------------------------------------------------------------------------------------------------------------------------------------------------------------------------------------------------------------------------------------------------------------------------------------------------------------------------------------------------------------------ctagtagc-tggtt-ccctccgaagtttccctcaggatagcag-aagctca---t----a-t-cagttttatgaggtaaagcgaatgattagaggcctt-ggggc-tgaaacagcctt-aacctattctcaaa-ctttaaatatgtaagacgcg---gttgttacttaa-------ttgaacctccg----c-tt-cgaatg---agag-cttctagtgggccattttt-ggt-----------------------------------------------------------------------------------------------------------------------------------------------------------------------------------------------------------------------------------------------------------------------------------------------------------------------------------------aagcagaactggcgatgc-gggatgaaccg-aacgc-gaggttaaggtgccggaatacacgctcat-gtagatcccacaaaaggtgttagttcatccagacagcaggacggtggccatggaagtcggaacccgctaagga--gtgtgtaacaactcacctg-ccgaatgaacta-gccctgaaaatggatggcgctcaagcgtgtt-acccatacctcgccgtca-gggta----------------aa---tgcga-------------------------------------------tgctctgacgagta--ggagggcgtggagg---t----------------------------cgtgacgaagcccatggggtgacc--caggtcgaa--cggcctctagtgcagatcttggtggtagtagcaaatatt-caaatg-aga-------------actttg-aagactgaag--tggagaaaggttccatgtgaacagcagttggacatggg-ttagtcgatcctaagagatagggaaag-tccgttagcaat---------------------------g-cggtgtttt------------------------------------------------------------------------------------------------------------------------------gg--------c-acccgccta--tcg-aaagggaatccggttaatattccggaaccaggat-------ggggatt---------------------------------------------tatacggcaacg--taagtgaaccg-ggagacgtcggcgggagccctgggaag-agtt--------ctcttttcttctt-aacagc-t-----------------------------------------------ca-----------------------------------------------------------------------tcaccctgaaa--tcagattacctggagat-agggt----tcaatagctggcagagcgtcacaa---------cttc-gtggcgtcc---------ggtgcgctctcgacggcccgtgaaaatcccggggaaa-------------------gcgta------------------------------------------attctc----------------ccacctggtcgtactcataaccgcagcaggtctccaaggt-gaac-agcctctag-ttgatagaacaatgtagataa-gggaagtcggcaaaatagatccgtaacttc-gggaaaaggattggctctgagggttgggcacgt-ggggcctgt-cttc--------------------------aaagcat-----------------------------cggcattagtttg-----------ggact-----------acc-tgagggccttc-----------gggtctgatggcggac-ctg------------------gaccgaa-------------gctggtcgccgaggggg---------caggct------------------------------------------gggcaaccta-cctgcgt-gcaattaacaaccaactca-gaactggtacggacaaggggaa-tctgactgtctaattaaaacatagcattgcgatgcccag-----aaagtggtg-ttgacgcaatgtg-atttctg-cccagtgctctgaatgtcaaag--tgaagaaattcaa-ccaagcgcggg-taaacggcgggagtaactatgactct------------------------------------------------------------------------------------------------------------------------------------------------------------------------------------------------------------------------------------------------------------------------------------------------------------------------------------------------------------------------------------------------------------------------------------------------------------------------------------------------------------------------------------------------------------cttaaggta----gccaaa-tgcctcgtcatctaattagtgacgcg--catgaatggatt-aacgagattcccactgtccctatctactatctagcgaaaccac--agccaagggaacgggcttggcaaaatcag--cggggaaagaagaccctgttgagcttgactctagtttgaca-ttgtgaaaaaacatggggggtgtagaataagtgggag--------------ctt------------cgg------------cgccggtgaaataccactacccc-catcg-tttttttacttattcaatcaagcagaat--tggggt-------------------aaccca-ccttctcgctttaagg----------------------------------------------------------------tc-ct-tc-gcg-gg--------ctgatct-gggttgaagacattgtcaggt-ggggagtttggctggggcggcacatctgttaaaagataacgcaggtgtcctaaggggaactcaacgagaacagaaatctcgtgtagaacaaaagggtaaaagttcccttgattt--tgattttcagtgtgaatacaaaccatgaaagtgtggcctatcgatcctttag------------------------------------------------------------tccctggaaatttca-ggctagaggtgtcagaaaagt-------------------------------------------------------------------------------------------------------------------------------------------------------------------------------------------------------------------------------------------------------------------------------------------------------------------------------------------------------------------------------------------------------------------------------taccacagggataa---ctggcttgtggcagccaagcgttcatagcgacgttgcttttt-gatccttcgatgtcggctcttcctatcatt----------------------------------------------------------------------------------------------------------------------------------------------------------------------------------------------------------------------------------------------------------------------------------------------------------------------------------------------------------------------------------------------------------------------------------------------------------------------------------------------------------------------------------------------------------------------------------------------------------------------------------------------------------------------------------------------------------------------------------------------------------------------------------------------------------------------------------------------------------------------------------------------------------------------------------------------------------------------------------------------------------------------------------------aagaagcagaatt--cttaaagtgttggattgttcacccact---------------------------------------------------------------------------------------------------------------------------------------------------------------------------------------------------------------------------------------------------------------------------------------------------------------------------------aatagggaacgtg-agct-gggtttagaccgtcgtg-agacaggtt-agttttaccctactg-atga-----ag------tgttgttgcaatagtaattcaacttagtacgagaggaaccgttgattcgcataattggtatttgcggttagct--------------------------------------------------------------------------------------------------------------------------------------------------------------------------------------------------------------------------------------------------------------------------------------------------------------------------------------------------------------------------------------------------------------------------------------------------------------------------------------------------------------------------------------------------------------------------------------------------------------------------------------------------------------------------------------------------------------------------------------------------------------------------------------------------------------------------------------------------------------------------------------------------------------------------------------------------------
>AY546683/AY546688_Chytridiomycota_Incertae_Sedis_Chytridiomycetes_Cladochytriales_Cladochytriaceae_Cladochytrium_Cladochytrium_replicatum
--------------------------------------------------------------------------------------------------------------------------------------------------------------------------------------------------------------------------------------------------------------------------------------------------------------------------------------------------------------------------------------------------------------------------------------------------------------------------------------------------------------------------------------------------------------------------------------------------------------------------------------------------------------------------------------------------------------------------------------------------------------------------------------------------------------------------------------------------------------------------------------------------------------------------------------------------------------------------------------------------------------------------------------------------------------------------------------------------------------------------------------------------------------------------------------------------------------------------------------------------------------------------------------------------------------------------------------------------------------------------------------------------------------------------------------------------------------------------------------------------------------------------------------------------------------------------------------------------------------------------------------------------------------------------------------------------------------------------------------------------------------------------------------------------------------------------------------------------------------------------------------------------------------------------------------------------------------------------------------------------------------------------------------------------------------------------------------------------------------------------------------------------------------------------------------------------------------------------------------------------------------------------------------------------------------------------------------------------------------------------------------------------------------------------------------------------------------------------------------------------------------------------------------------------------------------------------------------------------------------------------------------------------------------------------------------------------------------------------------------------------------------------------------------------------------------------------------------------------------------------------------------------------------acttggtctcaaatca-ggcaagaagacccgctgaac-ttaagcatattaataagc-ggagg-aaaagaaactaacaaggattcccctagtaacggcgagtgaagcgggaagagctcaaatttgaaatctcccta-----a-------------------cg----ggcgaattgtagttgatag---aaacg-t----tttcgggggt-agg---ctgggcacaagttgcctggaaaggcac----------------------atca-----tagagggtgagaatcccgtctg-t-ggtcca-------gctct---------gc-tcctatgtga-tacgttttctaagagtcgggttgtt-tgggattgcagc-cctaaatgggtgg-taaataccatctaaag--ctaaa-tact--agcgagagaccgatagcgaac-aagtaccgtgagggaaagatgaaa-aga----actttgaaaagagagtt-----aaacagtacgtgaaattgtc-agaagggaacggcttg-aaaccagtctt-gcgt---ctgga-attcagc---------c-------tctc----------------------------------------------------------------ta-----------------------------a-c-g-------------ag-----------gggtgca--------------------------------attcgct-ag------------atgcaggtcagcgtcagtttgagg--------------agggggaaaaagac-t-----------agagaaggtagcctt------------------------------------------------------------------------------------cgggtg-ttatagctc-t--tgttt---------------ctacccctc-tttggact------------gagg-g-------ccgcggc--gtg-------------------------atacggg------------gttgatggg-t-tcc-ggtga------cctactggtaaactgcat-gcaga-------ttgctg--------------gca-----aggctcgcttgat----------------tc--cct-t--cagctcca---------cacgt-ctaggatgctgacg-aaatggtctcaaacc-acccgtcttg-aaacacggaccaaggagtctaacgtatatgcgagtgtatgggtg-tc---aaaccc-ct-gcgcgtaatg-aaagtgaaa-------ctggtgtg-----------aaccttc------------------------------gggtgcaacatcgacc-ggtctgga------------t--------tttt-----tt--ga-----tagatctgag-taagagcatatacgctaggaccc-gaaagatggtgaactatgcctgaatagggtgaagccagaggaaactctggtgga-agctcgt-agcgattctgacgtgcaaatcgatcgtcaaatttgggtataggggcgaaagactaatcgaaccat-------------------------------------------------------------------------------------------------------------------------------------------------------------------------------------------------------------------------------------------------------------------------------------------------------------------------------------------------------------------------------------------------------------------------------------------------------------------------------------------------------------------------------------------ctagtagc-tggtt-ccctccgaagtttccctcaggatagcag-tagctca---t----a-t-cagttttatgaggtaaagcgaatgattagaggcctt-ggggt-tgaaacaacctt-aacctattctcaaa-ctttaaatctgtaagacctc---cgggttacttga-------ttgaacccgga----g-at-tgaatg---agag-ctactagtgggccattttt-ggt-----------------------------------------------------------------------------------------------------------------------------------------------------------------------------------------------------------------------------------------------------------------------------------------------------------------------------------------aagcagaactggcgatgc-gggatgaaccg-aacgt-tgagttaaggtgccagaatacacgcttat-ttcgacaccacaaaaggtgttagttcatctagacagcaggacggtggccatggaagtcggaatccgctaagga--gtgtgtaacaactcacctg-ccgaatgaacta-gccctgaaaatggatggcgctcaagcgtgtt-acccatactcaaccgtta-gggca----------------aa---ttctt-------------------------------------------tgctctaacgagta--ggagggcgtggggg---t----------------------------cgtgacgaagccttagacgtgagtc-tgggtgaaa--cggcctctagtgcagatcttggtggtagtagcaaatatt-caaatg-aga-------------actttg-aagactgaag--tggggaaaggttccatgtgaacagcagttggacatggg-ttagtcggtcctaagagataggggaac-tccgtgtcaaag---------------------------t-gtgctatta----------------------------------------------------------------------------------------------------------------------------------------g-caccaccta--tcg-aaagggaatccggttaatattccggaactaggat-------ggggatt-------------------ttt------------------------ttgtggtaaca--caaccgaactc-ggagacgtcgggaggagccctggagag-agtt--------ctcttttctcttt-aaccag-c-----------------------------------------------tg-----------------------------------------------------------------------tcaccctgaaa--tcggattaaccggagat-agggt----tcaacgctgggtagagcaccacag---------cttt-gtggtgtcc---------ggtgcgcttctaacggcccatgaaaatccgagggaga-------------------gat--------------------------------------------attttc----------------ccacctagccgtactcataaccgcagcaggtctccaaggt-gaac-agcctctag-ttgatagaacaatgtagataa-gggaagtcggcaaaatagatccgtaacttc-gggaaaaggattggctctaagggttgggtacat-tgggctcta-gctt--------------------------gaagctt-----------------------------tggaactagcctg-----------ggact-----------acc--gtgcctc---------------acggc-atggcggac-ccg------------------ggctgga-------------tctggacgtggagggct---------agggca----------------tgcttt-----------------------acggcgt-ccggtgt-acgattaacaaccaactta-gaactggtacggacaaggggaa-tctgactgtctaattaaaacatagcattgcgatggccag-----aaagtggtg-ttgacgcaatgtg-atttctg-cccagtgctctgaatgtcaaag--tgaagtaattcaa-ccaagcgcggg-taaacggcgggagtaactatgactct------------------------------------------------------------------------------------------------------------------------------------------------------------------------------------------------------------------------------------------------------------------------------------------------------------------------------------------------------------------------------------------------------------------------------------------------------------------------------------------------------------------------------------------------------------cttaaggta----gccaaa-tgcctcgtcatctaattagtgacgcg--catgaatggatt-aacgagattcccactgtccctatctactatctagcgaaaccac--agccaagggaacgggcttggcaaaatcag--cggggaaagaagaccctgttgagcttgactctagtttgaca-ttgtgaaaaaacatagagggtgtagaataagtgggag--------------ctt------------cgg------------caccggtgaaataccactacctt-tatcg-tttttttacttattcaatgaagcagggc--tagccttcac---------------cggcta-ccttctggtgttaagc----------------------------------------------------------------ag-ct-tt-acg-ct--------gtgacct-gggttgaagacattgtcaggt-ggggagtttggctggggcggcacatctgttaaaaaataacgcaggtgtcctaaggggaactcaatgagaacagaaatctcatgtagaatggaagggtaaaagttcccttgattt--tgattttcagtgtgaatacaaaccatgaaagtgtggcctatcgatcctttag------------------------------------------------------------tcgctgggtatttca-gcctagaggtgtcagaaaagt-------------------------------------------------------------------------------------------------------------------------------------------------------------------------------------------------------------------------------------------------------------------------------------------------------------------------------------------------------------------------------------------------------------------------------taccacagggataa---ctggcttgtggcagccaagcgttcatagcgacgttgcttttt-gatccttcgatgtcggctcttcctatcatt----------------------------------------------------------------------------------------------------------------------------------------------------------------------------------------------------------------------------------------------------------------------------------------------------------------------------------------------------------------------------------------------------------------------------------------------------------------------------------------------------------------------------------------------------------------------------------------------------------------------------------------------------------------------------------------------------------------------------------------------------------------------------------------------------------------------------------------------------------------------------------------------------------------------------------------------------------------------------------------------------------------------------------------gagaagcagaatt--ctcaaagcgtcggattgttcacccgcc---------------------------------------------------------------------------------------------------------------------------------------------------------------------------------------------------------------------------------------------------------------------------------------------------------------------------------aatagggaacgtg-agct-gggtttagaccgtcgtg-agacaggtt-agttttaccctactg-atga-----ag------tgttgtcacaatagtaattgaactta-------------------------------------------------------------------------------------------------------------------------------------------------------------------------------------------------------------------------------------------------------------------------------------------------------------------------------------------------------------------------------------------------------------------------------------------------------------------------------------------------------------------------------------------------------------------------------------------------------------------------------------------------------------------------------------------------------------------------------------------------------------------------------------------------------------------------------------------------------------------------------------------------------------------------------------------------------------------------------------------------------
>AY601707/DQ273766_Cryptomycota_Incertae_Sedis_Incertae_Sedis_Incertae_Sedis_Incertae_Sedis_Rozella_Rozella_sp_JEL347
--------------------------------------------------------------------------------------------------------------------------------------------------------------------------------------------------------------------------------------------------------------------------------------------------------------------------------------------------------------------------------------------------------------------------------------------------------------------------------------------------------------------------------------------------------------------------------------------------------------------------------------------------------------------------------------------------------------------------------------------------------------------------------------------------------------------------------------------------------------------------------------------------------------------------------------------------------------------------------------------------------------------------------------------------------------------------------------------------------------------------------------------------------------------------------------------------------------------------------------------------------------------------------------------------------------------------------------------------------------------------------------------------------------------------------------------------------------------------------------------------------------------------------------------------------------------------------------------------------------------------------------------------------------------------------------------------------------------------------------------------------------------------------------------------------------------------------------------------------------------------------------------------------------------------------------------------------------------------------------------------------------------------------------------------------------------------------------------------------------------------------------------------------------------------------------------------------------------------------------------------------------------------------------------------------------------------------------------------------------------------------------------------------------------------------------------------------------------------------------------------------------------------------------------------------------------------------------------------------------------------------------------------------------------------------------------------------------------------------------------------------------------------------------------------------------------------------------------------------------------------------------------------------------atgtgatctcaaatca-gataaggttacccgctgaac-ttaagcatatcagtaagc-ggagg-aaaagaaactaacaaggattcctttagtaacggcgagtgaagagggaatagctcaactttgaaatctggaag-----c-t---t---------t-gctt----ctcgaattgtgggttgaag---agtcg-t----tttctgacta-ggt---ctttgtacaaatcccttggaatagggt----------------------atca-----tagagggtgagaatcccgtctt-t-gacatt--------gact---------ga-atctatatga-tacgaactctaagagtcgggttgtt-tgggaatgcagc-ccaaaatgggtgg-taaatttcatctaaag--ctaaa-tatt--ggcaggagaccgatagcgaac-aagtaccgtgagggaaagatgaaa-agc----actttgaaaagagagtc-----aaatagtacgtgaaattgtt-aaaggggaaacggttg-agatcagtgat-ggttt--ccaag-attcaat---------t-------taccgg---------------------------------------------------------------------------------------------t-c-g-------------gt-----------gaatgta--------------------------------cttcttg--------------gagccaggtcaacatcaatttgtct--------------gactggataaagac------------taaagaaggtggcagtattc------------------------------------------------------------------------------gtactgtg-ttatagctt-t--agttg---------------atacagacg-gatggatt------------gagg-a-------aagcagg--gtaatt------------------------------------------------------------------------------------------------------------------------------------------------------------gggacat-t--gtcactcc---------aactc-tgacgatgttgacg-aaatggtcttaactg-acccgtcttg-aaacacggaccaaggagtctaacatatgtgcgagtatttgggtg-at---aagctc-aa-gtgcgcaatg-aaagtgaggt------ataaatgg-----------gat----------------------------------atttgcaccattgacc-gatctgga------------t-a------tttt-----tt--ga-----aagatttgag-taagagcatatctgttgggaccc-gaaagatggtgaactatgcctgaatagggtgaagccagaggaaactctggtgga-ggctcgt-agcgattctgacgtgcaaatcgatcgtcaaatttgggtataggggcgaaagactaatcgaaccat-------------------------------------------------------------------------------------------------------------------------------------------------------------------------------------------------------------------------------------------------------------------------------------------------------------------------------------------------------------------------------------------------------------------------------------------------------------------------------------------------------------------------------------------ctagtagc-tggtt-ccctccgaagtttccctcaggatagcag-gagctca---t--gta-a-cagttttatcaggtaaagcgaatgattagaggtctt-ggggc-aataactgcctt-aacctattctcaaa-ctttaaatgggtaagaagta---catgtttcttaa-------ttgaacatgaa----cgt--tgaatg---agag-ctcctagtgggccgttttt-ggt-----------------------------------------------------------------------------------------------------------------------------------------------------------------------------------------------------------------------------------------------------------------------------------------------------------------------------------------aagcagaactggcgatgc-gggatgaaccg-aacgc-tgagttacggtgccggagtacacgctca--tcagacaccacaaaaggtgttagttcatcttgacagcaggacggtggccatggaagtcggaatccgctaagga--gtgtgtaacaactcacctg-ccgaatgaacta-gcccttaaaatggatggcgcttaagcgtgtc-acctatactcagccgtca-aagtt----------------ag---agcga-------------------------------------------aactttgacgagta--ggagggcgtggagg---t----------------------------tgtgacgaagcttaggcagtaatgc-caagtgaaa--caacctctagtgcagatcttggtggtagtagcaaatatt-caaatg-aga-------------actttg-aagactgaag--tggagaaaggttccatgagaacagcagttggtcatggg-ttagtcgatcctaagttgtaggttaac-tccgtggaaagt-----------------------------gtgcaattg------------------------------------------------------------------------------------------------------------------------------------------caccgccta--tcg-aaagggaatccggttaatattccggaaccagagc-------gtggaat--------------------tt------------------------aaacggcaacg--taactgaactt-ggagacatcagcaggagccctgggaag-agtt--------ctcttttcttttt-aacagt-c-----------------------------------------------tc---------------------------------------------------------------------ttagaccctggaa--tcggattaaccggagaa-ggggt----ttactgactgggaaagcacatcac-------tttttc-gatgtgtcc---------ggtgcgcttctgatggtccttgaaaatccaagggaaa-------------------ggata------------------------------------------attttc----------------acatctggtcgtactcataaccgcagcaggtctccaaggt-taac-agcctctag-ttgatagaataatgtaggtaa-gggaagtcggcaaaatagatccgtaacttc-gggaaaaggattggctcaaaggactgggtgcat-cgggctgac-agct--------------------------gaagtgc-----------------------------tgggactgcgatt-----------ggctg--------------------------------------tacgaaagtatggac----------------------ttttgcgg------------acctggtatggatactg---------ttagca----------------tgcttc-------------------------ggcgt-ctggtgc-acaattaacagttgtcttt-gaactgttaccaactaggggaa-tctgactgtctaattaaaacatagcattgcgatggccag-----aaaatggtg-ttgacgcaatgtg-atttctg-cccagtgctctgaatgtcaaag--tgaagaaattcaa-ccaagcgcggg-taaacggcgggagtaactatgactct------------------------------------------------------------------------------------------------------------------------------------------------------------------------------------------------------------------------------------------------------------------------------------------------------------------------------------------------------------------------------------------------------------------------------------------------------------------------------------------------------------------------------------------------------------cttaaggta----gccaaa-tgcctcgtcatctaattagtgacgcg--catgaatggatt-aacgagattcccactgtccctatctactatctagcgaaaccac--agccaagggaacgggcttggcagaatcag--cggggaaagaagacccggttgagcttgactctagtccgact-ttgtgaaaagacatagagggtgtagcataagtgggag--------------gtt------------cgc------------cgacaatgaaataccactacctt-tatcg-tttttttgcttatttaatgaagtagaag-----------------------gcttacgcca-tcttcttgtgttaagg----------------------------------------------------------------at-cc-tc-gcg-at--------ctgatct-aggttaaagacatagtcaggt-ggggagtttggctggggcggcacatctgttaaataataacgcaggtgtcctaaggtgagctcaatgagaacagaaatctcatgtagaacaaaagggtaaaagctcacttgattt--tgattttcagtatgaatacaaaccgagaaatcgtggcctatcgatcctttag------------------------------------------------------------tcccttgaaatttaa-ggctagaggtgtcagaaaagt-------------------------------------------------------------------------------------------------------------------------------------------------------------------------------------------------------------------------------------------------------------------------------------------------------------------------------------------------------------------------------------------------------------------------------taccacagggataa---ctggcttgtggcagccaagcgttcatagcgacgttgcttttt-gatccttcgatgtcggctcttcctatcatt----------------------------------------------------------------------------------------------------------------------------------------------------------------------------------------------------------------------------------------------------------------------------------------------------------------------------------------------------------------------------------------------------------------------------------------------------------------------------------------------------------------------------------------------------------------------------------------------------------------------------------------------------------------------------------------------------------------------------------------------------------------------------------------------------------------------------------------------------------------------------------------------------------------------------------------------------------------------------------------------------------------------------------------gtgttgcagaagg--cacaaagtgttggattgttcacccact---------------------------------------------------------------------------------------------------------------------------------------------------------------------------------------------------------------------------------------------------------------------------------------------------------------------------------aacagggaacgtg-agct-gggtttagaccgtcgtg-agacaggtt-agttttaccctactg-atga------------gtgttgttgcaatagtaattcaactcagtacgagaggaaccgttgagtcggataattggtatttgcccttggctgaaaagccagtggggcgaagctaccatccg--------------------------------------------------------------------------------------------------------------------------------------------------------------------------------------------------------------------------------------------------------------------------------------------------------------------------------------------------------------------------------------------------------------------------------------------------------------------------------------------------------------------------------------------------------------------------------------------------------------------------------------------------------------------------------------------------------------------------------------------------------------------------------------------------------------------------------------------------------------------------------------------------------------------------
>AY601708/DQ273768_Blastocladiomycota_Incertae_Sedis_Blastocladiomycetes_Blastocladiales_Physodermataceae_Physoderma_Physoderma_maydis
------------------------------------------------------------------------------------------------------------------------------------------------------------------------------------------------------------------------------------------------------------------------------------------------------------------------------------------------------------------------------------------------------------------------------------------------------------------------------------------------------------------------------------------------------------------------------------------------------------------------------------------------------------------------------------------------------------------------------------------------------------------------------------------------------------------------------------------------------------------------------------------------------------------------------------------------------------------------------------------------------------------------------------------------------------------------------------------------------------------------------------------------------------------------------------------------------------------------------------------------------------------------------------------------------------------------------------------------------------------------------------------------------------------------------------------------------------------------------------------------------------------------------------------------------------------------------------------------------------------------------------------------------------------------------------------------------------------------------------------------------------------------------------------------------------------------------------------------------------------------------------------------------------------------------------------------------------------------------------------------------------------------------------------------------------------------------------------------------------------------------------------------------------------------------------------------------------------------------------------------------------------------------------------------------------------------------------------------------------------------------------------------------------------------------------------------------------------------------------------------------------------------------------------------------------------------------------------------------------------------------------------------------------------------------------------------------------------------------------------------------------------------------------------------------------------------------------------------------------------------------------------------------------------------------------------------------------------------------------actaacaaggattcccctagtaacggcgagtgaagcgggaagagctcaaatttggaatctgggagcgttaa-t---t---------c-gcac----tccgaattgtaatttgaag---aagtg-t----tatctgtggt-cgt--tcttggtaaaagtcccttggaagagggc----------------------atca-----cagagggtgagaatcccgtctt-t-gaccaagt----ttccgt---------ac-tgctttgtgt-tacactttctaagagtcgggttgtt-tgggaatgcagc-ccaaaatgggtgg-taaatttcatccaaag--ctaaa-tatt--ggcaagagaccgatagcgaac-aagtaccgtgagggaargatgaaa-aga----actttgaaaagagagtt-----aaa-agtacgtgaaattgct-gaaagggaaacgcttg-aaactgttgga-tttta-cgatta-gatcagt---------c-------atttgactt---gacgtattttgttatatgaaggaggtgtcaaaacccctcat-gtggatgaagtatggt-----------------------------a-a-gt-t----------ag-----------tggtgca--------------------------------ctctaat-cg------------tagagagtcaacgtcaattttgat--------------tactggaaaaaggtta-----------aaagaaggtagcttgatacttt-----------------------------------------------------------------------tagtgtcaagtg-ttatagctt-t--taatt------------ttgatacggtga-ttaagatt------------gagg-t-------tcgctgt--gttccccctttttttttttagggggcgaagttgactt----------gcttgtcaa-c-gat-tggcg------gctgatttaactaagctc-ctgga-------gttttag-----------------atagttggtacgtcagttgttgctcttgtaagtta-cttt-t--tttttttt---------aacgc-aaaggatgttgact-aaacggttttaatcg-acccgtcttg-aaacacggaccaaggagtctaccaaatgcgcgagtgtttgggtg-aa---aaaccc-at-acgcgaaatg-aaagtaaga-------ggatggga-----------tccccgtc-----------------------aaaaa-aggagcaccatcggcc-ggctaata------------a-a------cttt-----at--caagtttttggtctgag-caagagcgtatttgttaggaccc-gaaagatggtgaactatgcctgaatagggtgaagccagaggaaactctggtgga-agctcgt-agcgattctgacgtgcaaatcgatcgtcaaatttgggtataggggcgaaagactaatcgaaccat-------------------------------------------------------------------------------------------------------------------------------------------------------------------------------------------------------------------------------------------------------------------------------------------------------------------------------------------------------------------------------------------------------------------------------------------------------------------------------------------------------------------------------------------ctagtagc-tggtt-tccgccgaagtttccctcaggatagcag-aaactcaa--t----act-cagttttatgaggtaaagcgaatgattagaggcctt-ggggt-tgaaacaacctt-aacctattctcaaa-ctttaaatatgtaagaagtt---caggttacttaa-------ttgaacctgtgac-ccttt-cgaatg---tgag-tttctagtgggccattwtt-ggt-----------------------------------------------------------------------------------------------------------------------------------------------------------------------------------------------------------------------------------------------------------------------------------------------------------------------------------------aagcagaactggcgatgc-gggatgaaccg-aacgt-tgagttaaggtgccagaatgcacgctcat-ttagacaccacaaaaggtgttagttcatctagacagcaggacggtggccatggaagtcggaatccgctaagga--gtgtgtaacaactcacctg-ccgaatgaacta-gccctgaaaatggatggcgcttaagcgtgct-acctatactcaaccgtca-aggta----------------aa---tgcga-------------------------------------------tgctttgacgagta--ggcggacgtgggga---t----------------------------agtgaagaagctttgggcgtgagcc-tgagtgaaa--ctgtctctagtgcagatcttggtggtagtagcaaatatt-caaatg-aga-------------actttg-aagactgaag--tggagaaaggttccatgtgaacagcagttggacatggg-ttagtcgatcctaagagataggttaac-tccgttttaaag---------------------------ttgtgttattt-tttt-----------------------------------------------------------------------------------------------------------------------ttaa--------c-accttccta--tcg-aaagggaatccggttaatattccggaaccaggat-------atgggtg----------------------------------------------ttgcggtaacg--caaatgaactt-ggagacgccagcgagagccctgggaag-agtt--------atcttttcttctt-aacaaa-c-----------------------------------------------taaa-------------------------------------------------------------------ttttaccctgaaa--tcagattacctggagat-agggt----tacatgtttggtagagcagtgcat---------tttt-gtattgtcc---------ggtgcgctctcgacggcccttgaaaatccaagggaaa-------------------gaatc------------------------------------------atcttc----------------atgcctggtcgtactcataaccgcagcaggtctccaaggt-gaac-agcctctag-ttgatagaataatgtagataa-gggaagtcggcaaattagatccgtaacttc-gggaaaaggattggctctaagagttgggtatgt-tgggctgct-tact--------------------------gaagcca-----------------------------ggaacctaagaag-----------ggact-----------act-ggaaattttc-------------ggatggaaagtggac-ctt-----------------tctttggg-----------tacttgttgtctaaagttt---------gtagta----------------tttctctctttat----------tgcagaggattta-ccagtat-acaattaacaactggctta-gaactggtacggacaaggggaa-tctgactgtctaattaaaacatagctttgcgatggccag-----aaagtggtg-ttgacgcaaagtg-atttctg-cccagtgctctgaatgtcaaag--tgaagaaattcaa-ccaagcgcggg-taaacggcgggagtaactatgactct------------------------------------------------------------------------------------------------------------------------------------------------------------------------------------------------------------------------------------------------------------------------------------------------------------------------------------------------------------------------------------------------------------------------------------------------------------------------------------------------------------------------------------------------------------cttaaggta----gccaaa-tgcctcgtcatctaattagtgacgcg--catgaatggatt-aacgagattcccactgtccctatctactatctagcgaaaccac--agccaagggaacgggcttggcaaaatcag--cggggaaagaagaccctgttgagcttgactctagtttgaca-ttgtgaaaagacatagggggtgtagaataagtgggag--------------ctt------------cgg------------caacagtgaaataccactaccct-tatcg-tttttttacttatttgatggagtagaat--tgggagcaat-----------------ccca-ctttctagcgttaaat----------------------------------------------------------------ca-ct-tt-atg-tg--------atgatct-acgtcaaagacattgtcaggt-ggggagtttggctggggcggcacatctgttaaaagataacgcaggtgtcctaagggggactcaacgagaacagaaatctcgtgtagaacaaaagggtaaaagtccccttgattt--tgattttcagtgtgaatacaaaccatgaaagtgtggcctatcgatcctttag------------------------------------------------------------tcgctggaaatttca-gcctagaggtgtcagaaaagt-------------------------------------------------------------------------------------------------------------------------------------------------------------------------------------------------------------------------------------------------------------------------------------------------------------------------------------------------------------------------------------------------------------------------------taccacagggataa---ctggcttgtggcagccaagcgtttatagcgacgttgcttttt-gatccttcgatgtcggctcttcctatcata----------------------------------------------------------------------------------------------------------------------------------------------------------------------------------------------------------------------------------------------------------------------------------------------------------------------------------------------------------------------------------------------------------------------------------------------------------------------------------------------------------------------------------------------------------------------------------------------------------------------------------------------------------------------------------------------------------------------------------------------------------------------------------------------------------------------------------------------------------------------------------------------------------------------------------------------------------------------------------------------------------------------------------------ttgaagcagaatt--caataagtgttggattgttcacccact---------------------------------------------------------------------------------------------------------------------------------------------------------------------------------------------------------------------------------------------------------------------------------------------------------------------------------aatagggaacgtg-agtt-gggtttagaccgtcgtg-agacaggtt-agttttaccctactg-atga-----at------agttgttgcgatagtaattcaacttagtacgagaggaaccgttgattcggatatttggtatttgcggttagct--------------------------------------------------------------------------------------------------------------------------------------------------------------------------------------------------------------------------------------------------------------------------------------------------------------------------------------------------------------------------------------------------------------------------------------------------------------------------------------------------------------------------------------------------------------------------------------------------------------------------------------------------------------------------------------------------------------------------------------------------------------------------------------------------------------------------------------------------------------------------------------------------------------------------------------------------------
>AY601710.1/NG_060069.1_Rhizophydium_brooksianum
---------------------------------------------------------------------------------------------------------------------------------------------------------------------------------------------------------------------------------------------------------------------------------------------------------------------------------------------------------------------------------------------------------------------------------------------------------------------------------------------------------------------------------------------------------------------------------------------------------------------------------------------------------------------------------------------------------------------------------------------------------------------------------------------------------------------------------------------------------------------------------------------------------------------------------------------------------------------------------------------------------------------------------------------------------------------------------------------------------------------------------------------------------------------------------------------------------------------------------------------------------------------------------------------------------------------------------------------------------------------------------------------------------------------------------------------------------------------------------------------------------------------------------------------------------------------------------------------------------------------------------------------------------------------------------------------------------------------------------------------------------------------------------------------------------------------------------------------------------------------------------------------------------------------------------------------------------------------------------------------------------------------------------------------------------------------------------------------------------------------------------------------------------------------------------------------------------------------------------------------------------------------------------------------------------------------------------------------------------------------------------------------------------------------------------------------------------------------------------------------------------------------------------------------------------------------------------------------------------------------------------------------------------------------------------------------------------------------------------------------------------------------------------------------------------------------------------------------------------------------------------------------------------------catggtctcaaatca-ggtaggaagacccgctgaac-ttaagcatatcaataagc-ggagg-aaaagaaactaacaaggattcccctagtaacggcgagtgaagcgggaatagctcaaatttgaaatctcacta-----t-t---t---------t-atag----tgcgaattgtagtttagag---aaatg-t----tttcgaggtt-taa--gattagtacaagttctttggaacaaggc----------------------atca-----tagagggtgacaatcccgtctt-t-gactaa------ttatta---------aa-tctcatatga-tacattttctaagagtcggtttgtt-tgggaatgcaga-ccaaaatgggtgg-taaataccatctaaag--ctaaa-tatt--ggcgagagaccgatagcgaac-aagtaccgtgagggaaagatgaaa-aga----actttgaaaagagagtt-----aaatagtacgtgaaattgtc-aaaagggaaacgtttg-aaaccagtatt-gtaag--ttatt-attcaac---------t-------attcc---------------------------------------------------------------tt-----------------------------c-g-g-------------at-----------tagtgta--------------------------------tttaata-at------------ttatgagtcaacatcagtttgatt--------------tgttataaaaagct-c-----------tagtcatgtagccc-----------------------------------------------------------------------------------tttgggtg-ttatagatt-a--gagtc---------------atataatgg-attggact------------gagg-a-------ctgcagt--gtta-------------------------tttaaagat---------ccttatcgc-c-tat-gaagt------acgttgtaaagattactt-gtaaa-------ttttat--------------gat-agtatgattagtacggt-------------------ttgg-t--attatacc---------aacgc-ttaggatgttgacg-aaatggttttaagcg-acccgtcttg-aaacacggaccaaggagtctaacaaatatgcgagtatttgggtg-gt---aaaccc-tt-atgcgtagtg-aaagcgaaa-------aggtggga-----------tacttt----------------------------ac-agttgcaccatcgacc-gcgctaga------------t--------tatt-----ac--ta---tctcagcgtgag-tatgagcatatttgctgggaccc-gaaagatggtgaactatgcctgaatagggtgaagtcagaggaaactctgatgga-ggctcgt-agcggttctgacgtgcaaatcgatcgtcaaatttgggtataggggcgaaagactaatcgaaccat-------------------------------------------------------------------------------------------------------------------------------------------------------------------------------------------------------------------------------------------------------------------------------------------------------------------------------------------------------------------------------------------------------------------------------------------------------------------------------------------------------------------------------------------ctagtagc-tggtt-ccctccgaagtttccctcaggatagcag-aagctca---t----a-t-cagttttatgaggtaaagcgaatgattagaggcctt-gggga-tgtaacatcctt-aacctattctcaaa-ctttaaatatgtaagacgtt---ctcgtttcttaa-------ttgaacctgaa----cttt-cgaatg---agag-cttctagtgggccattttt-ggt-----------------------------------------------------------------------------------------------------------------------------------------------------------------------------------------------------------------------------------------------------------------------------------------------------------------------------------------aagcagaactggcgatgc-gggatgaaccg-aacgt-tgagttaaggtgccggaatacacgctcat-ttagacaccacaaaaggtgttagttcatctagacagcaggacggtggccatggaagtcggaatccgctaagga--gtgtgtaacaactcacctg-ccgaatgaacta-gccctgaaaatggatggcgctcaagcgtgtt-acccatactcaaccgtca-tagta----------------aa---tatga-------------------------------------------agctatgacgagta--ggagggcgtggagg---t----------------------------tgtaaagaagctttagatgtgaatc-taagtgaaa--cagcctctagtgcagatcttggtggtagtagcaaatatt-caaatg-aga-------------actttg-aagactgaag--tggagaaaggttccatgtgaacagcagttggacatggg-ttagtcgatcctaagagatagggaaac-tccgttttaaag-----------------------------ttataatta-t--------------------------------------------------------------------------------------------------------------------------------------a-taacgtcta--tcg-aaagggtatcaggttaatattcctgaactaggat-------atggata-------------------att------------------------gtacggtaacg--taagtaaactc-ggagacgtcagtaggaatcctgggaag-agtt--------ctcttttcttttt-gactaa-t-----------------------------------------------ta-----------------------------------------------------------------------tcaccatgaaa--tcgacttagtcggagat-atggt----ttcatattaggcaaagcagtataa---------cttt-gtactgtcc---------ggtgcattcctaacgatccttgaaaatccgagggaaa-------------------gattc------------------------------------------attttc----------------atacctagtcgtactcataaccgcagcaggtctccaaggt-gaac-agcctctag-ttgatagaacaatgtagataa-gggaagtcggcaaaatagatccgtaacttc-gggaaaaggattggctctaagggttgagtataa-tgggtcttt-tatc--------------------------gaagtat-----------------------------agggattattcga-----------ggatt-----------gag-ttttagca-----------------atattacgagaac-ttc------------------ttatgaa--------------ccttatgc-ctagatt---------ttagat----------------tggttt-----------------------cgacctt-ccgttat-acaattaacaaccaactta-gaactggtacggacaaggggaa-tctgactgtctaattaaaacatagcattgcgatggccag-----aaagtggtg-ttgacgcaatgtg-atttctg-cccagtgctctgaatgtcaaag--tgaagaaattcaa-ccaagcgcggg-taaacggcgggagtaactatgactct------------------------------------------------------------------------------------------------------------------------------------------------------------------------------------------------------------------------------------------------------------------------------------------------------------------------------------------------------------------------------------------------------------------------------------------------------------------------------------------------------------------------------------------------------------cttaaggta----gccaaa-tgcctcgtcatctaattagtgacgcg--catgaatggatt-aacgagattcccactgtccctatctactatctagcgaaaccac--agccaagggaacgggcttggcaaaatcag--cggggaaagaagaccctgttgagcttgactctagtttgaca-ttgtgaaaaaacatagggggtgtagaataagtgggag--------------ctt------------cgg------------caacagtgaaataccactaccct-tatcg-tttttttacttattcaatgaagcaggat--tggttatca----------------tgacca-ccttctagcgttaaaa----------------------------------------------------------------ta-gt-tt-atc-ta--------tttacct-gggttgaagacattgtcaggt-ggggagtttggctggggcggcacatctgttaaaaaataacgcaggtgtcctaaggggaactcatgaagaacagaaatcttcagtagaacaaaagggtaaaagttcccttgattt--tgattttcagtgtgaatacaaaccatgaaagtgtggcctatcgatcctttag------------------------------------------------------------tcgctgggtatttca-gcctagaggtgtcagaaaagt-------------------------------------------------------------------------------------------------------------------------------------------------------------------------------------------------------------------------------------------------------------------------------------------------------------------------------------------------------------------------------------------------------------------------------taccacagggataa---ctggcttgtggcagccaagcgttcatagcgacgttgcttttt-gatccttcgatgtcggctcttcctatcatt----------------------------------------------------------------------------------------------------------------------------------------------------------------------------------------------------------------------------------------------------------------------------------------------------------------------------------------------------------------------------------------------------------------------------------------------------------------------------------------------------------------------------------------------------------------------------------------------------------------------------------------------------------------------------------------------------------------------------------------------------------------------------------------------------------------------------------------------------------------------------------------------------------------------------------------------------------------------------------------------------------------------------------------gagaagcagaatt--ctcaaagcgtcggattgttcacccgcc---------------------------------------------------------------------------------------------------------------------------------------------------------------------------------------------------------------------------------------------------------------------------------------------------------------------------------aatagggaacgtg-agct-gggtttagaccgtcgtg-agacaggtt-agttttaccctactg-atga-----ag------ggttatcgcaatagtaattaaacttagtacgagaggaaccgtttattcgcataattggtttttgcggttagttgaaaagctagtgccgcgaagctaccatgcgtaggattacgg---------------------------------------------------------------------------------------------------------------------------------------------------------------------------------------------------------------------------------------------------------------------------------------------------------------------------------------------------------------------------------------------------------------------------------------------------------------------------------------------------------------------------------------------------------------------------------------------------------------------------------------------------------------------------------------------------------------------------------------------------------------------------------------------------------------------------------------------------------------------------------------------------------------
>AY601711/AY546686_Chytridiomycota_Incertae_Sedis_Chytridiomycetes_Polychytriales_Incertae_Sedis_Polychytrium_Polychytrium_aggregatum
--------------------------------------------------------------------------------------------------------------------------------------------------------------------------------------------------------------------------------------------------------------------------------------------------------------------------------------------------------------------------------------------------------------------------------------------------------------------------------------------------------------------------------------------------------------------------------------------------------------------------------------------------------------------------------------------------------------------------------------------------------------------------------------------------------------------------------------------------------------------------------------------------------------------------------------------------------------------------------------------------------------------------------------------------------------------------------------------------------------------------------------------------------------------------------------------------------------------------------------------------------------------------------------------------------------------------------------------------------------------------------------------------------------------------------------------------------------------------------------------------------------------------------------------------------------------------------------------------------------------------------------------------------------------------------------------------------------------------------------------------------------------------------------------------------------------------------------------------------------------------------------------------------------------------------------------------------------------------------------------------------------------------------------------------------------------------------------------------------------------------------------------------------------------------------------------------------------------------------------------------------------------------------------------------------------------------------------------------------------------------------------------------------------------------------------------------------------------------------------------------------------------------------------------------------------------------------------------------------------------------------------------------------------------------------------------------------------------------------------------------------------------------------------------------------------------------------------------------------------------------------------------------------------acttggtctcaaatca-ggcaagattacccgctgaac-ttaagcatatcaataagc-ggagg-aaaagaaaataacaatgattcccctagtaacggcgagtgaagcgggaaaagctcaaatttgaaatctcctgg-----c-t---t---------t-gtca----ggcgaattgtagtttaaag---aatct-t----tttcggggac-agg---cggggtataagtcctttggaacaaggc----------------------atcg-----tagagggtgacaatcccgttca-c-gatccc------gccatt---------gg-ccctatgtga-taagatttcaaagagtcgggttgtt-tgggaatgcagc-cctaaatgggtgg-taaataccatctaaag--ctaaa-tatt--ggcgagagaccgatagcgaac-aagtaccgtgagggaaagatgaaa-aga----actttgaaaagagagtt-----aaatagtacgtgaaattgtc-aatagtgaacggttta-gaactattgtttgtcct--gggaa-aatcaat---------t-------ggtcc---------------------------------------------------------------aa-----------------------------g-c-g-------------gc-----------cagtgca--------------------------------cttttcc-tc------------ggacaggtcaacatcagtttgggct-------------cgggataaaaagct-c-----------catgcgcctcggc---------------------------------------------------------------------------------------aagtg--------------gagtg---------------ctgtcccgg-accggact------------gagg-a-------ctgcagc--acag-----------------------tcataggata----------gccagtcgc-c-tca-gtgcg------tacggatgtaaacagcat-gctga-------ttgcgt--------------ctagtgcggacggagctcggt----------------gg--gtgat-ttctctcct---------gtcgc-ttaggatgttgacg-aaatggttttaagcc-acccgtcttg-aaacacggaccaaggagtctaacatatctgcgagtttttgggtg-cc---aaaccc-at-aagcgcaatg-aaagtgaat-------aagatggg-----------atcctc--------------------------------ggagcaccatcgacc-ggtctgga------------t--------tttt-----tt--ga-----tagatctgag-ttagagcatatatgttaggaccc-gaaagatggtgaactaagcctgaatagggtgaagccagaggaaactctggtgga-agctcgt-agcggttctgacgtgcaaatcgatcgtcgaatttgggtttaggggcgaaagactaatcgaaccat-------------------------------------------------------------------------------------------------------------------------------------------------------------------------------------------------------------------------------------------------------------------------------------------------------------------------------------------------------------------------------------------------------------------------------------------------------------------------------------------------------------------------------------------ctagtagc-tggtt-ccctccgaagtttccctcaggatagcag-aagctcat--t----a-t-cagttttatgaggtaaagcgaatgattagaggcctt-gggga-tgaaacatcctt-aacctattctcaaa-ctttaaatatgtaagacgcc---ttggttacttga-------gtgaaccttgg----c-tt-tgaatg---agag-cttctagtgggccattttt-ggt-----------------------------------------------------------------------------------------------------------------------------------------------------------------------------------------------------------------------------------------------------------------------------------------------------------------------------------------aagcagaactggcgatgc-gggatgaaccg-aacgt-cgagttaaggcgccggaatatacgcttat-atagacaccacaaaaggtgttggttcatctagacagcaggacggtggccatggaagtcggaatccgctaagga--gtgtgtaacaactcacctg-ccgaatgaacca-gccctgaaaatggatggcgctcaagcgtatt-gcctatactcgaccgtca-gggtt----------------aa----acta-------------------------------------------ggctctgacgagta--ggagggcgtggagg-t-t----------------------------tgtgacgaagctttgggcgtgagcc-tgagtgaaa--cggcctctagtgcagatcttggtggtagtagcaaatatt-caaatg-aga-------------actttg-aagactgaag--tggagaaaggttccatgtgaacagcagttggacatggg-ttagtcgatcctaagagatagggaaacatccgttttaatg---------------------------ttgtgcaattcac----------------------------------------------------------------------------------------------------------------------------tt--------g-caccgccta--tca-aaagggtatcaggttaatattcctgaactgggat-------gtggata-------------------gtttt------------------ttaattgcggcaacg--caaatgaactc-ggagacgctggtagggatccccggaag-agtt--------atcttttcttttt-aaccaa-t-----------------------------------------------tg-----------------------------------------------------------------------aaaccctgaaa--tcggattaaccggagat-agggt----ttgatgttgggtagagcatctcaa---------tttt-gaggtgtcg---------ggagcgttcctgacggcccttgaaaatccgagggaaa-------------------gaata------------------------------------------attttc----------------acacctagtcgtactcataaccgcagcaggtctccaaggt-taac-agcctctag-ttgatagaataatgtaggtaa-gggaagtcggcaaaatagatccgtaacttc-gggaaaaggattggctctaagggttgggtgcat-tgggctggg-gttt--------------------------gaaggct-----------------------------tgggaccgatctg-----------ggact-----------act-ctagcttc---------------acggcaggagcggac-ccg------------------gactgga-------------cctgagt-tggacggcc---------tcagcat-----------gggccggtttcg------------------gccggtccgt-ctggtgc-acaattaacaaccaactta-gaactggtgcggacaaggggaa-tctgactgtctaattaaaacatagcattgcgatggccag-----aaagtggtg-ttgacgcaatgtg-atttctg-cccagtgctctgaatgtcaaag--tgaagaaattcaa-ccaagcgcggg-taaacggcgggagtaactatgactct------------------------------------------------------------------------------------------------------------------------------------------------------------------------------------------------------------------------------------------------------------------------------------------------------------------------------------------------------------------------------------------------------------------------------------------------------------------------------------------------------------------------------------------------------------cttaaggta----gccaaa-tgcctcgtcatctaattagtgacgcg--catgaatggatt-aacgagattcccactgtccctatctactatctagcgaaaccac--agccaagggaacgggcttggcagaatcag--cggggaaagaagaccctgttgagcttgactctagtttgaca-ttgtggaaagacatagggggtgtagaataagtgggag--------------cct------------cgg------------caacagtgaaataccactaccct-tatcg-tttttctacttattcaatgaagcaggaa--tgggcgtca----------------tgccca-gattctagcgttaagg----------------------------------------------------------------ta-tc-tcagca-ta--------ccgacct-gggttgaagacattgtcaggt-ggggagtttggctggggcggcacatctgttaaaagataacgcaggtgtcctaaggggagctcaacgagaacagaaatctcgtgtagaataaaagggtaaaagctcccttgattt--tgattttcagtgtgaatacaaaccatgaaagtgtggcctatcgatcctttag------------------------------------------------------------tcgctgggtatttca-gcctagaggtgtcagaaaagt-------------------------------------------------------------------------------------------------------------------------------------------------------------------------------------------------------------------------------------------------------------------------------------------------------------------------------------------------------------------------------------------------------------------------------taccacagggataa---ctggcttgtggcagccaagcgttcatagcgacgttgcttttt-gatccttcgatgtcggctcttcctatcatt----------------------------------------------------------------------------------------------------------------------------------------------------------------------------------------------------------------------------------------------------------------------------------------------------------------------------------------------------------------------------------------------------------------------------------------------------------------------------------------------------------------------------------------------------------------------------------------------------------------------------------------------------------------------------------------------------------------------------------------------------------------------------------------------------------------------------------------------------------------------------------------------------------------------------------------------------------------------------------------------------------------------------------------gagaagcagaatt--ctcaaagcgtcggattgttcacccgct---------------------------------------------------------------------------------------------------------------------------------------------------------------------------------------------------------------------------------------------------------------------------------------------------------------------------------aatagggaacgtg-agct-gggtttagaccgtcgtg-agacaggtt-agttttaccctactg-atga-----ag------ggatatcgcaatagtaattcaacccagtacgagaggaaccgttgattcgcataattggtatttgcggttagctgaaaagctagtgccgcgaagctaccatgcgttggattatgg---------------------------------------------------------------------------------------------------------------------------------------------------------------------------------------------------------------------------------------------------------------------------------------------------------------------------------------------------------------------------------------------------------------------------------------------------------------------------------------------------------------------------------------------------------------------------------------------------------------------------------------------------------------------------------------------------------------------------------------------------------------------------------------------------------------------------------------------------------------------------------------------------------------
>AY635821/DQ273779_Chytridiomycota_Incertae_Sedis_Chytridiomycetes_Rhizophydiales_uncultured_Rhizophydium_sp_JEL317
--------------------------------------------------------------------------------------------------------------------------------------------------------------------------------------------------------------------------------------------------------------------------------------------------------------------------------------------------------------------------------------------------------------------------------------------------------------------------------------------------------------------------------------------------------------------------------------------------------------------------------------------------------------------------------------------------------------------------------------------------------------------------------------------------------------------------------------------------------------------------------------------------------------------------------------------------------------------------------------------------------------------------------------------------------------------------------------------------------------------------------------------------------------------------------------------------------------------------------------------------------------------------------------------------------------------------------------------------------------------------------------------------------------------------------------------------------------------------------------------------------------------------------------------------------------------------------------------------------------------------------------------------------------------------------------------------------------------------------------------------------------------------------------------------------------------------------------------------------------------------------------------------------------------------------------------------------------------------------------------------------------------------------------------------------------------------------------------------------------------------------------------------------------------------------------------------------------------------------------------------------------------------------------------------------------------------------------------------------------------------------------------------------------------------------------------------------------------------------------------------------------------------------------------------------------------------------------------------------------------------------------------------------------------------------------------------------------------------------------------------------------------------------------------------------------------------------------------------------------------------------------------------------------ccttggtctcaaatca-ggtaggagtacccgctgaac-ttaagcatatcaataagc-ggagg-aaaagaaactaacaaggattcccttagtaacggcgagtgaagcgggaagagctcaaatttgaaatctcac-------------c---------t-ctgg----tgcgaattgtagtttagag---aaacg-t----tttcgggctt-gac--ggtaggtacaagttcattggaacatgac----------------------atca-----tagagggtgaaaatcccgtctt-t-gaccta------ctgttc---------aa-gtctatatga-tacgttttccaagagtcggattgtt-tgggaatgcagt-ccaaaatgggtgg-taaataccatctaaag--ctaaa-tatt--ggcgagagaccgatagcgaac-aagtaccgtgagggaaagatgaaa-aga----actttgaaaagagagtt-----aaacagtacgtgaaattgtc-aaaagggaaacgtttg-aaaccagtatt-gcatg--caaga-atttagc---------t-------gtgg----------------------------------------------------------------tt-----------------------------t-a-t-------------tg-----------cagtgtc--------------------------------ctttttt-gt------------ttgcaagtcaacatcagtttgatt--------------tggagtaaaaagct-a-----------aaggaaggtggcc------------------------------------------------------------------------------------ttcgggtg-ttatagcct-t--tagtt---------------ctgctctga-attggact------------gagg-t-------ctgcagc--ttt---------------------------------------------------------------------------------------------------------------------------------------------------------------------------------------------tgc-ttaggatgttgacg-aaatggttttaagcg-acccgtcttg-aaacacggaccaaggagtctaacatgtatgcgagtatttgggtg-gc---aaaccc-tt-atgcgtaatg-aaagtgaaa-------aggtggga-----------ttcctc-----------------------------t-ggatgcaccatcgacc-gcgccaga------------t--------tatt-----gc--ta---tctcggcgtgag-tatgagcatatatgctgggaccc-gaaagatggtgaactatacctgaatagggtgaagccagaggaaactctggtgga-ggctcgt-agcggttctgacgtgcaaatcgatcgtcaaatttgggtataggggcgaaagactaatcgaaccat-------------------------------------------------------------------------------------------------------------------------------------------------------------------------------------------------------------------------------------------------------------------------------------------------------------------------------------------------------------------------------------------------------------------------------------------------------------------------------------------------------------------------------------------ctagtagc-tggtt-ccctccgaagtttccctcaggatagcag-aagctca---t----a-t-cagttttatgaggtaaagcgaatgattagaggcctt-gggga-tgtaacatcctt-aacctattctcaaa-ctttaaatatgtaagacgtt---caggtttcttaa-------ttgaacctgaa----cttt-cgaatg---agag-cttctagtgggccattttt-ggt-----------------------------------------------------------------------------------------------------------------------------------------------------------------------------------------------------------------------------------------------------------------------------------------------------------------------------------------aagcagaactggcgatgc-gggatgaaccg-aacgt-tgagttaaggtgccggaatacacgctcat-ttagacaccacaaaaggtgttagttcatctagacagcaggacggtggccatggaagtcggaacccgctaagga--gtgtgtaacaactcacctg-ccgaatgaacta-gccctgaaaatggatggcgctcaagcgtgtt-acccatactcaaccgtca-gggta----------------aa----atgc-------------------------------------------ggctctgacgagta--ggagggcgtggagg---t----------------------------tgtgtagaagcttaagacgtaagtc-tgagtgaaa--cagcctctagtgcagatcttggtggtagtagcaaatatt-caaatg-aga-------------actttg-aagactgaag--tggagaaaggttccgtgtgaacagcagttggacacggg-ttagtcgatcctaagagatagggaaac-tctgtttgaaag-----------------------------gtgcaattt----------------------------------------------------------------------------------------------------------------------------------------g-caccgtcta--tcg-aaagggtatcaggttaatattcctgaactgggat-------gtggatt-------------------ctt------------------------gtacggtaacg--taactaaactc-ggagacgcctgtagggatcctgggaag-agtt--------ctcttttcttttt-gactga-t-----------------------------------------------ta-----------------------------------------------------------------------tcaccatgaaa--tcgacttggtcggagaa-atggt----ttcatatcaggcaaagcagcataa---------cttt-gtgctgtcc---------ggtgcattcctaacggtccttgaaaatccgagggaaa-------------------gattc------------------------------------------attttc----------------acacctagtcgtactcataaccgcagcaggtctccaaggt-gaac-agcctctag-ttgatagaacaatgtagataa-gggaagtcggcaaaatagatccgtaacttc-gggataaggattggctctaagggttgggtatat-tgggccagt-ttct--------------------------gcagcct-----------------------------tggattgagactt-----------ggact-----------gag-ttgcttca-----------------cggcgacgaggac-ctt------------------gattcga--------------tctttggt-gaacgat---------tctggc----------------tgctct-----------------------cgggcgt-ctgatat-acaattaacaaccaactta-gaactggtacggacaaggggaa-tctgactgtctaattaaaacatagcattgcgatggccag-----aaagtggtg-ttgacgcaatgtg-atttctg-cccagtgctctgaatgtcaaag--tgaagaaattcaa-ccaagcgcggg-taaacggcgggagtaactatgactct------------------------------------------------------------------------------------------------------------------------------------------------------------------------------------------------------------------------------------------------------------------------------------------------------------------------------------------------------------------------------------------------------------------------------------------------------------------------------------------------------------------------------------------------------------cttaaggta----gccaaa-tgcctcgtcatctaattagtgacgcg--catgaatggatt-aacgagattcccactgtccctatctactatctagcgaaaccac--agccaagggaacgggcttggcaaaatcag--cggggaaagaagaccctgttgagcttgactctagtttgaca-ttgtgaaaaaacatagagggtgtagaataagtgggag--------------ctt------------cgg------------cgccggtgaaataccactacctt-tatcg-tttttttacttattcaatgaagcaggat--tggttatca----------------tgacca-ccttctagcgttacgc----------------------------------------------------------------ca-gt-tt-atc-tg--------gtaacct-gggttgaagacattgtcaggt-ggggagtttggctggggcggcacatctgttaaaaaataacgcaggtgtcctaagggggactcatggagaacagaaatctccagtagaacaaaagggtaaaagtccccttgattt--tgattttcagtgtgaatacaaaccatgaaagtgtggcctatcgatcctttag------------------------------------------------------------tcgctgggtatttca-gcctagaggtgtcagaaaagt-------------------------------------------------------------------------------------------------------------------------------------------------------------------------------------------------------------------------------------------------------------------------------------------------------------------------------------------------------------------------------------------------------------------------------taccacagggataa---ctggcttgtggcagccaagcgttcatagcgacgttgcttttt-gatccttcgatgtcggctcttcctatcatt----------------------------------------------------------------------------------------------------------------------------------------------------------------------------------------------------------------------------------------------------------------------------------------------------------------------------------------------------------------------------------------------------------------------------------------------------------------------------------------------------------------------------------------------------------------------------------------------------------------------------------------------------------------------------------------------------------------------------------------------------------------------------------------------------------------------------------------------------------------------------------------------------------------------------------------------------------------------------------------------------------------------------------------gagaagcagaatt--ctcaaagcgtcggattgttcacccgcc---------------------------------------------------------------------------------------------------------------------------------------------------------------------------------------------------------------------------------------------------------------------------------------------------------------------------------aatagggaacgtg-agct-gggtttagaccgtcgtg-agacaggtt-agttttaccctactg-atga-----ag------ggttatcgcaatagtaactaaacttagtacgagaggaaccgtttattcgcataattggtttttgcggttag----------------------------------------------------------------------------------------------------------------------------------------------------------------------------------------------------------------------------------------------------------------------------------------------------------------------------------------------------------------------------------------------------------------------------------------------------------------------------------------------------------------------------------------------------------------------------------------------------------------------------------------------------------------------------------------------------------------------------------------------------------------------------------------------------------------------------------------------------------------------------------------------------------------------------------------------------------
>AY635823/DQ273781_Chytridiomycota_Incertae_Sedis_Chytridiomycetes_Rhizophydiales_Rhizophydiaceae_Rhizophydium_Rhizophydium_sphaerotheca
--------------------------------------------------------------------------------------------------------------------------------------------------------------------------------------------------------------------------------------------------------------------------------------------------------------------------------------------------------------------------------------------------------------------------------------------------------------------------------------------------------------------------------------------------------------------------------------------------------------------------------------------------------------------------------------------------------------------------------------------------------------------------------------------------------------------------------------------------------------------------------------------------------------------------------------------------------------------------------------------------------------------------------------------------------------------------------------------------------------------------------------------------------------------------------------------------------------------------------------------------------------------------------------------------------------------------------------------------------------------------------------------------------------------------------------------------------------------------------------------------------------------------------------------------------------------------------------------------------------------------------------------------------------------------------------------------------------------------------------------------------------------------------------------------------------------------------------------------------------------------------------------------------------------------------------------------------------------------------------------------------------------------------------------------------------------------------------------------------------------------------------------------------------------------------------------------------------------------------------------------------------------------------------------------------------------------------------------------------------------------------------------------------------------------------------------------------------------------------------------------------------------------------------------------------------------------------------------------------------------------------------------------------------------------------------------------------------------------------------------------------------------------------------------------------------------------------------------------------------------------------------------------------------acagcacctcaaatca-tacaggaatacccgctgaac-ttaagcatatcaataagc-ggagg-aaaagaaactaacaaggattcccctagtaacggcgagtgaagcgggaaaagctcaaatttgaaatctccc-----------------------a-ccag----ggcgaattgtagtttaaag---agtcg-c----aatcgaagac-cga---acgtgcacaagttctttggaacgagac----------------------atca-----gagagggtgagaatcccgtgga-t-ggtgc-------gtttgt---------gt-ttttgtgtga-ggcgtgctcgaagagtcggtttgtt-tgggaatgcaga-cc-aaatgggtgg-taaatagcatccaagg--ctaaa-tatt--ggcgagagaccgatagcgaac-aagtaccgtgagggaaagatgaaa-aga----actttgaaaagagagtt-----aaa-agtgcgtgaaattgtc-aaaagggaaacgtttg-gaaccagttgg-gacgt--tgcaa-agcccac---------c----------------------------------------------------------------------------------------------------------------------------at-----------tggtggg--------------------------------tggtcgt-gc------------gtctgggccaggaggggtttggcg--------------tgggtgaaaaagcc-c-----------ggggaaggtagccatt-------------------------------------------------------------------------------------ggtg-ttatagccc-t--gggtg---------------atagcctgt-gctggact------------------------------------------------------------------------------------------------------------------------------------------------------------------------------------------------------------------------------------------tttgctggcg-aaatgggttcaagcg-acccgtcttg-aaacacggaccaaggagtctaacatgtatgcgagtatttgggtg-gc---aaaccc-tg-atgcgaaatg-aaagtgaaa-------gggtggga-----------tcctc---------------------------------ggagcaccatcggcc-gcatcc--------------t--------gcgc-----ag--gc-----agggtgtgag-cacgagcatatatgctgggaccc-gaaagatggtgaactatgcctgaatagggtgaagccagaggaaactctggtgga-ggctcgt-agcggttctgacgtgcaaatcgatcgtcgaatttgggtataggggcgaaagactaatcgaaccat-------------------------------------------------------------------------------------------------------------------------------------------------------------------------------------------------------------------------------------------------------------------------------------------------------------------------------------------------------------------------------------------------------------------------------------------------------------------------------------------------------------------------------------------ctagtagc-tggtt-ccctccgaagtttccctcaggatagcag-aagctcg---g----a-a-cagttttatgaggtaaagcgaatgattagaggcctt-gggga-tgtaagatcctt-aacctattctcaaa-ctttaaatatgtaagacgct---caggttgcttaa-------ttgaacctggg----c-ta-cgaatg---agag-cttctagtgggccattttt-ggt-----------------------------------------------------------------------------------------------------------------------------------------------------------------------------------------------------------------------------------------------------------------------------------------------------------------------------------------aagcagaactggcgatgc-gggatgaaccg-aacgt-tgagttaaggtgccggaatgcacgctcat-ttagataccacaaaaggtgttggttcatttagacagcaggacggtggccatggaagtcggaacccgctaagga--gtgtgtaacaactcacctg-ccgaatgaacta-gccctgaaaatggatggcgctaaagcgtgat-acccatactcaaccgtc----------------------------------------------------------------------------tttcgagacgagta--ggagggcgtggagg---t----------------------------tgtgaggaagccttgggcgtgagcc-tgggtgaaa--cggcctctagtgcagatcttggtggtagtagcaaatatt-caaaag-aga-------------actttg-aagactgaag--tggagaaaggttccgtgtgaacagcagttggacacggg-tgagtcgatcctaagagataggggaga-tctgtttcaaag-----------------------------gtgcaattg------------------------------------------------------------------------------------------------------------------------------------------cgccgtcta--tcg-aaagggcatacggttaatattccgtaactgggaa-------gtggaca-------------------t--------------------------gtgcggcaacg--caaacgaactt-ggagacgcccgtgtggaccctgggaag-agtt--------ttcttttcttttt-gactgc-c-----------------------------------------------aa-----------------------------------------------------------------------gcgccttgaaa--tcgacttggtcggagca-gaggc----ttggaggcaggcagagcagcacgc---------gttt-gtgttgtcc---------ggagcgttcgcaacggcccgtgaaaatccgagggaga-------------------gtg----------------------------------------------tttc----------------acacctagtcgtactgataaccgcagcaggtctccaaggt-gaag-agcctctag-ttgatagaacaatgtaggtaa-gggaagtcggcaaaatagatccgtaacttt-gggaaaaggattggctctaagggttgtctcttc-ggag---------------------------------------------------------------------------------------------------------------------------------------------------------------------------------------------------------------------------------------------------------------------------------------------------aatgaacaaccgactta-gaactggtacggacaaggggaa-tctgactgtctaattaaaacatagcattgtgaaggcctt-----tgca-ggtg-ttgacacaatgtg-atttctg-cccagtgctctgaatgtcaaag--tgaagaaattcaa-ccaagcgcggg-taaacggcgggagtaactatgactct------------------------------------------------------------------------------------------------------------------------------------------------------------------------------------------------------------------------------------------------------------------------------------------------------------------------------------------------------------------------------------------------------------------------------------------------------------------------------------------------------------------------------------------------------------cttaaggta----gccaaa-tgcctcgtcatctaattagtgacgcg--catgaatggatt-aacgagattcccactgtccctatctactatctagcgaaaccac--agccaagggaacgggcttggcaaaatcag--cggggaaagaagaccctgttgagcttgactctagtttgaca-ttgtgaaaaaacatagagggtgtagcataggtgggag--------------ctt------------cgg------------caaccgtgaaataccactacctt-tatcg-tttttttacttattcaatgaagcagggc--tggttgtca----------------tgacca-cgttctagcgttacgg----------------------------------------------------------------ta-cc-tt-gtg-tg--------ccaacct-gggttgaagacattgtcaggt-ggggagtttggctggggcggcacatctgttaaaagataacgcaggtgtcccaaggggaactcatggagaacagaaatctccagtagaacaaaagggtaaaagtttccttgattt--tgattttcagtgtgaatacaaaccatgaaagtgtggcctatcgatcctttag------------------------------------------------------------tcgctgggtatttca-gcctagaggtgtcagaaaagt-------------------------------------------------------------------------------------------------------------------------------------------------------------------------------------------------------------------------------------------------------------------------------------------------------------------------------------------------------------------------------------------------------------------------------taccacagggataa---ctggcttgtggcagccaagcgttcatagcgacgttgcttttt-gatccttcgatgtcggctcttcctatcatt----------------------------------------------------------------------------------------------------------------------------------------------------------------------------------------------------------------------------------------------------------------------------------------------------------------------------------------------------------------------------------------------------------------------------------------------------------------------------------------------------------------------------------------------------------------------------------------------------------------------------------------------------------------------------------------------------------------------------------------------------------------------------------------------------------------------------------------------------------------------------------------------------------------------------------------------------------------------------------------------------------------------------------------gagaagcagaatt--ctcaaagcgtcggattgttcacccgcc---------------------------------------------------------------------------------------------------------------------------------------------------------------------------------------------------------------------------------------------------------------------------------------------------------------------------------aatagggaacgtg-agct-gggtttagaccgtcgtg-agacaggtt-agttttaccctactg-atga-----ag------tgttgtcgcaatagtaataaaacttagtacgagaggaactgttttttcgcatcattggtttttgcggtta-----------------------------------------------------------------------------------------------------------------------------------------------------------------------------------------------------------------------------------------------------------------------------------------------------------------------------------------------------------------------------------------------------------------------------------------------------------------------------------------------------------------------------------------------------------------------------------------------------------------------------------------------------------------------------------------------------------------------------------------------------------------------------------------------------------------------------------------------------------------------------------------------------------------------------------------------------------
>AY635825/DQ273783_Chytridiomycota_Incertae_Sedis_Chytridiomycetes_Chytridiales_Chytriomycetaceae_Chytridiales_sp_JEL187
--------------------------------------------------------------------------------------------------------------------------------------------------------------------------------------------------------------------------------------------------------------------------------------------------------------------------------------------------------------------------------------------------------------------------------------------------------------------------------------------------------------------------------------------------------------------------------------------------------------------------------------------------------------------------------------------------------------------------------------------------------------------------------------------------------------------------------------------------------------------------------------------------------------------------------------------------------------------------------------------------------------------------------------------------------------------------------------------------------------------------------------------------------------------------------------------------------------------------------------------------------------------------------------------------------------------------------------------------------------------------------------------------------------------------------------------------------------------------------------------------------------------------------------------------------------------------------------------------------------------------------------------------------------------------------------------------------------------------------------------------------------------------------------------------------------------------------------------------------------------------------------------------------------------------------------------------------------------------------------------------------------------------------------------------------------------------------------------------------------------------------------------------------------------------------------------------------------------------------------------------------------------------------------------------------------------------------------------------------------------------------------------------------------------------------------------------------------------------------------------------------------------------------------------------------------------------------------------------------------------------------------------------------------------------------------------------------------------------------------------------------------------------------------------------------------------------------------------------------------------------------------------------------------cattggtctcaaatca-gacaaggcgacccgctgaac-ttaagcatatcagtaagc-ggagg-aaaagaaaccaacagggattcccttagtaacggcgagtgaagggggaaaagctcaaaattaaaatctggcag-----gac---t------tgat-cttg----tccgaattgtagtttaaag---aaacg-t----tttcgggggt-ggc---tggggtccaagtccattggaatgtggc----------------------gcca-----tagagggtgatagccccgta---c-ggccct------gcaccc---------ac-tcctatatga-tacgttttctaagagtcgtatagct-tgagaatgctgtgctaagatgggagg-taaataccttctaaag--ctaaa-tact--ggcgagagaccgatagcgaac-aagtaccgtgagggaaagttgcaa-aga----actttgaaaagagagtt-----aaacagtacgtgaaattgtc-caaagggaaacgcttc-gacaccctcgc-gcggrgcccagt-catcagc---------c------ctagt----------------------------------------------------------------ct-----------------------------tactg--------------------------gggcgca--------------------------------ttggctcggt-----------gctctggcagaaggtaggttagttt--------------tggggtagaaagcc-g-----------gtggaaggtagctgtttattc--------------------------------------------------------------------------------agtg-ttatagccg-c--tggttg--------------atgccctgg-aattgacc------------gagg-a-------ctcttgct-g------------------------ccacgttgggga----------agcttcctc-c-ttt-ctcga------gcggctggaaaacaacctagttga-------tttctggt----------tttttgtttcgggtgagataggt----------------tg--tgt---accactttg---------tgtgc-ataggatcttctga-gaacggttcgaagcg-acccgtcttg-aaacacggaccaaggagtccaacacacaggcgagtctttgggtg-tc---aaaccc-tt-gggcgaaatg-aaagtaatt-------tctcaggt-----------gccactcctgt--------------------catag-ggacgcagcatcggccggatctcga------------g-g------ttta-----cc--aa-----aggatctgag-taggagcctgtttgttgggaccc-gaaagatgatgaactatacttgagtagggtgaagtcagaggaaactctgatgga-agctcgt-agcggttctgacgtgcaaatcgatcgtcaaacttgagtataggggcgaaagactaatcgaatcat-------------------------------------------------------------------------------------------------------------------------------------------------------------------------------------------------------------------------------------------------------------------------------------------------------------------------------------------------------------------------------------------------------------------------------------------------------------------------------------------------------------------------------------------ctaatggc-tggtt-cctcgtgaagtttccctcaggatagctg-gcgctca---t--taa-t-cagttttacaaggtaaagcgaatgattagaggtttg-ggggc-tgtaatagcctt-cgcctattctcaaa-ctttaaatttgtaagttgct---agggtttcttaa-------ctgaaccttgg----tgtc-tgaatg---agag-cgtttagtgggccattttt-ggt-----------------------------------------------------------------------------------------------------------------------------------------------------------------------------------------------------------------------------------------------------------------------------------------------------------------------------------------aagcagaactggcgatgt-gggatgaacca-aacgt-tgagttaaggcgcc-aaacatacgctcat-gtagacaccacaaaaggtgttggttcatctagacagcaggacggtggccatggaagttggaatccgctaagga--gtgtgtaacaactcacctg-ccgaatgaacca-gccctgaaaatggatggcgcttaagcgtgtg-gcctatactcgacccttg-ggcta----------------ag---ctgcaa-----------------------------------------ctggctcaaggagta--acgaggcgcagagg-t-c----------------------------ctgcgtagaagtgtgggggtaacct-cgcatggag--cggcctctggtgcagatcttggtggtagtagcaaatatt-caaatg-gga-------------actttg-aagactgaag--tggggaagggttccgtgtgaacagcagttgatcacggg-ttagtcggtcctaagagatagggaagc-tccgtttcaacg---------------------------t-gggcaattcac----------------------------------------------------------------------------------------------------------------------------tt--------t-gcccctcta--tcg-aaagggaatctggttaatattccagaactgcaat-------gtggata-------------------ttt------------------------ctgcggtaacg--caaccgaactc-agcgacgccagctgggcccccgggaag-agtt--------ctctcttcttttt-aaccaa-c-----------------------------------------------ta-----------------------------------------------------------------------cagccgtggaa--tctgtttaacaggcgat-acggt----tcaatgttgggtaaagcagtgcgc---------cttt-gtgctgtcc---------ggtgcggttcagacggcccttgaaaagctgagggaga-------------------caatg------------------------------------------attttc----------------acatgtagccgtacccataaccgcagcaggtctccaaggt-taac-agcctctag-ttgatagaacaatgtagataa-gggaagtcggcaaaatagatccgtaacttc-gggataaggattggctctgaggattgggtgcat-tggcctgca-gtcac-------------------------gatggctt----------------------------gggaaccaggctg-----------ggact-----------act-tttgccgc---------------aaggcgagggcggac-ccg------------------gcttaga-------------ttctgggactgacggtt---------gtagga----------------cgcaagctgattaa--------acccggccttgcat-tcggtgt-acaataaacaatcaactca-gaactggtacggaccaggggaa-tctgactgtctaattaaaacatagcattgcgacggccag-----aaagtggtg-ttaacgcaatgtg-atttctg-cccagtgctctgaatgtcaaag--tgaagaaattcaa-ccaagcgcggg-taaacggcgggagtaactatgactct------------------------------------------------------------------------------------------------------------------------------------------------------------------------------------------------------------------------------------------------------------------------------------------------------------------------------------------------------------------------------------------------------------------------------------------------------------------------------------------------------------------------------------------------------------cttaaggta----gccaaa-tgcctcgtcatctaattagtgacgcg--catgaatggatt-aacgagattcccactgtccctatctactatctagcgaaaccac--agccaagggaacgggcttggcataatcag--cggggaaagaagaccctgttgagcttgactctagtttgaca-ttgtgaaaagacatgaggggtgtagaatatatgggag--------------gggc----------aacc------------cgcaagtgaaataccataacctt-cattg-tttttttacttatccaattaaacggggt--tggcgttcat---------------tcgcca-tcttctgggcttaagg----------------------------------------------------------------ga-ct-tt-gcg-tt--------ctgaccc-gggttggagacagtgtcagat-ggggagtttggctggggcggcacatctgttaaataataacgcaggtgtcctaaggggggctcaacgagaacagaaatctcgtgtagagcaaaagggcaaaagcccccttgattt--tgattttcagtgtgaatacaaaccatgaaagtgtggcctatcgatcctttag------------------------------------------------------------tcgctgggtatttca-gcctagaggtgtcagaaaagt-------------------------------------------------------------------------------------------------------------------------------------------------------------------------------------------------------------------------------------------------------------------------------------------------------------------------------------------------------------------------------------------------------------------------------taccacagggataa---ctggcttgtggcagccaagcgttcatagcgacgttgcttttt-gatccttcgatgtcggctcttcctatcatgc---------------------------------------------------------------------------------------------------------------------------------------------------------------------------------------------------------------------------------------------------------------------------------------------------------------------------------------------------------------------------------------------------------------------------------------------------------------------------------------------------------------------------------------------------------------------------------------------------------------------------------------------------------------------------------------------------------------------------------------------------------------------------------------------------------------------------------------------------------------------------------------------------------------------------------------------------------------------------------------------------------------------------------------cgcaagcagaatt--gcgcaagtgttggattgttcacccact---------------------------------------------------------------------------------------------------------------------------------------------------------------------------------------------------------------------------------------------------------------------------------------------------------------------------------aatagggaacgtg-agct-gggtttagaccgtcgtg-agacaggtt-agttttaccctactg-atga-----ag------gggtatcgcaagagtaatttcacttagtacgagaggaaccgtgaattcgcatacttggt----------------------------------------------------------------------------------------------------------------------------------------------------------------------------------------------------------------------------------------------------------------------------------------------------------------------------------------------------------------------------------------------------------------------------------------------------------------------------------------------------------------------------------------------------------------------------------------------------------------------------------------------------------------------------------------------------------------------------------------------------------------------------------------------------------------------------------------------------------------------------------------------------------------------------------------------------------------------
>AY635826/DQ273784_Chytridiomycota_Incertae_Sedis_Chytridiomycetes_Chytridiales_Chytriomycetaceae_Entophlyctis_Entophlyctis_helioformis
------------------------------------------------------------------------------------------------------------------------------------------------------------------------------------------------------------------------------------------------------------------------------------------------------------------------------------------------------------------------------------------------------------------------------------------------------------------------------------------------------------------------------------------------------------------------------------------------------------------------------------------------------------------------------------------------------------------------------------------------------------------------------------------------------------------------------------------------------------------------------------------------------------------------------------------------------------------------------------------------------------------------------------------------------------------------------------------------------------------------------------------------------------------------------------------------------------------------------------------------------------------------------------------------------------------------------------------------------------------------------------------------------------------------------------------------------------------------------------------------------------------------------------------------------------------------------------------------------------------------------------------------------------------------------------------------------------------------------------------------------------------------------------------------------------------------------------------------------------------------------------------------------------------------------------------------------------------------------------------------------------------------------------------------------------------------------------------------------------------------------------------------------------------------------------------------------------------------------------------------------------------------------------------------------------------------------------------------------------------------------------------------------------------------------------------------------------------------------------------------------------------------------------------------------------------------------------------------------------------------------------------------------------------------------------------------------------------------------------------------------------------------------------------------------------------------------------------------------------------------------------------------------------------------------------------------------------------------------------------------------agtaacggcgagtgaagcgggaacagctcaaatttgaaatctcactg-----t-t---t---------c-acag----tgcgaattgtagtttagag---aagcg-c----tttcgaacct-agt---ctgggtacaagttctttggaacaagac----------------------atca-----tagagggtgagaatcccgtcca-t-gatcca------ggtcct---------ag-gtttatgtga-tgcgttttccaagagtcggtttgtt-tgggaatgcaga-ccaaaatgggtgg-taaataccatctaaag--ctaaa-tact--ggcgagagaccgatagcgaac-aagtaccgtgagggaaagatgaaa-aga----actttgaaaagagagtt-----aaacagtacgtgaaattgtc-aaaagggaaacgcttg-aaaccagtatt-gtgcg--gtcta-attcagt---------a-------catcag---------------------------------------------------------------------------------------------c-c-g-------------at-----------gtatgca--------------------------------ctttagg-cc------------gtgcgagtcaacatcagtttggga--------------cgcggtaaaaagacta-----------gcggaatgtggccttc------------------------------------------------------------------------------------gggtg-ttatagccg-c--tagtca--------------atgcagtgt-cctggact------------gagg-a-------acgcagc--gtta-------------------------cttggggac---------cactgtcgccc-tct-ggctc------gacgctaaacgactacat-gtaga-------tgtttagcac--------------tcgagtcgaggcccggc----------------gg--atg-t--accacacc---------agcgc-tttggatgttgacg-aaatggttttaaacg-acccgtcttg-aaacacggaccaaggagtctaacatatatgcgagtatttgggtg-tc---aaaccc-tt-atgcgcaatg-aaagtgaac---------aggtgg-----------gatcttta-----------------------------ttgagcaccatcgacc-gggccatg------------g-a------ttta-----tc--ta-----tcggtctgag-taagagcatacatgttgggaccc-gaaagatggtgaactatgcctgaatagggtgaagccagaggaaactctggtgga-ggctcgt-agcggttctgacgtgcaaatcgatcgtcaaatttgggtataggggcgaaagactaatcgaaccat-------------------------------------------------------------------------------------------------------------------------------------------------------------------------------------------------------------------------------------------------------------------------------------------------------------------------------------------------------------------------------------------------------------------------------------------------------------------------------------------------------------------------------------------ctagtagc-tggtt-ccctccgaagtttccctcaggatagcaa-aagctcg---t----a-t-cagttttatgaggtaaagcgaatgattagaggcctt-ggggc-tgtaacagcctt-aacctattctcaaa-ctttaaatatgtaagacgct---tgggtttcttga----attatgaacctagg----catg-cgaatg---agag-cttttagtgggccattttt-ggt-----------------------------------------------------------------------------------------------------------------------------------------------------------------------------------------------------------------------------------------------------------------------------------------------------------------------------------------aagcagaactggcgatgc-gggatgaaccg-aacgt-cgagttaaggtgccggaatgcacgctcat-ttagacaccacaaaaggtgttagttcatctagacagcaggacggtggccatggaagtcggaacccgctaagga--gtgtgtaacaactcacctg-ccgaatgaacta-gccctgaaaatggatggcgctcaagcgtgct-acccatactcgaccgtca-aagta----------------aa---gacga-------------------------------------------ggctttgacgagta--ggagggcgtggagg-t-t----------------------------tgtgacgaagctttggacgtgagtc-cgagtcgaa--cagcctctagtgcagatcttggtggtagtagcaaatatt-caaatg-aga-------------actttg-aagactgaag--tggagaaaggttccatgtgaacagcagttggacatggg-ttagtcggtcctaagagatagggaaac-tctgtttgaaag---------------------------ttgcggtattc-tg--------------------------------------------------------------------------------------------------------------------------tac--------c-gccggccta--tcg-aaagggtatccggttaatattccggaactgggat-------gtggatt-------------------ctt------------------------gtgcggcaacg--cgaatgaactt-ggagacgccggtagggaccctggaaag-agtt--------atcttttcttttt-gactga-c-----------------------------------------------taa-------------------------------------------------------------------cacagaccctggaa--tcggtttagccggagat-agggt----ggtgtgtcaggcagagcgcttgcta------ttttac-taagcgtcc---------ggtgcgttcctaacggcccttgaaaatccaagggaaa-------------------gagtat----------------------------------------tattctc----------------acacccagccgtactcataaccgcagcaggtctccaaggt-gaac-agcctctag-ttgatagaacaatgtagataa-gggaagtcggcaaaatagatccgtaacttc-gggaaaaggattggctctaagggttgggcaagt-ttggggcag-tgtc--------------------------gatgctg-----------------------------ttgctagtgatttgcgtgc---ttggact-----------act-ggattcgctct-----------ggttaactaggcgtgc------------------------------------------ttatcgcttggcggcag---------cgggta----------------tgctgc-----------------------cttttct-taagctt-gcgattaacaaccaactta-gaactggtacggacaaggggaa-tctgactgtctaattaaaacatagcattgcgatggccag-----aaagtggtg-ttgacgcaatgtg-atttctg-cccagtgctctgaatgtcaaag--tgaagaaattcaa-ccaagcgcggg-taaacggcgggagtaactatgactct------------------------------------------------------------------------------------------------------------------------------------------------------------------------------------------------------------------------------------------------------------------------------------------------------------------------------------------------------------------------------------------------------------------------------------------------------------------------------------------------------------------------------------------------------------cttaaggta----gccaaa-tgcctcgtcatctaattagtgacgcg--catgaatggatt-aacgagattcccactgtccctatctactatctagcgaaaccac--agccaagggaacgggcttggcagaatcag--cggggaaagaagaccctgttgagcttgactctagtttgaca-ttgtgaaaagacatggggggtgtagaataagtgggag--------------ctt------------cgg------------cgccggtgaaataccactacccc-catcg-tttttttacttattcaatgaagcagggc--tggttatca----------------tgacca-ccttctagcattaagc----------------------------------------------------------------ac-tc-tt-gta-gt--------gtgacct-gggttgaagacattgtcaggt-ggggagtttggctggggcggcacatctgttaaaagataacgcaggtgtcctaaggggaactcatcgagaacagaaatctcgagtagaacaaaagggtaaaagtttccttgattt--tgattttcagtgtgaatacaaaccatgaaagtgtggcctatcgatcctttag------------------------------------------------------------tcgcttggtatttaa-gcctagaggtgtcagaaaagt-------------------------------------------------------------------------------------------------------------------------------------------------------------------------------------------------------------------------------------------------------------------------------------------------------------------------------------------------------------------------------------------------------------------------------taccacagggataa---ctggcttgtggcagccaagcgttcatagcgacgttgcttttt-gatccttcgatgtcggctcttcctatcatt----------------------------------------------------------------------------------------------------------------------------------------------------------------------------------------------------------------------------------------------------------------------------------------------------------------------------------------------------------------------------------------------------------------------------------------------------------------------------------------------------------------------------------------------------------------------------------------------------------------------------------------------------------------------------------------------------------------------------------------------------------------------------------------------------------------------------------------------------------------------------------------------------------------------------------------------------------------------------------------------------------------------------------------gagaagcaaaatt--ctcaaagcgtcggattgttcacccgcc---------------------------------------------------------------------------------------------------------------------------------------------------------------------------------------------------------------------------------------------------------------------------------------------------------------------------------aacagggaacgtg-agct-gggtttagaccgtcgtg-agacaggtt-agttttaccctactg-atgg-----gt-----acgttatcgcaatagtaattcaacttagtacgagaggaaccgttgattcgcataattggta---------------------------------------------------------------------------------------------------------------------------------------------------------------------------------------------------------------------------------------------------------------------------------------------------------------------------------------------------------------------------------------------------------------------------------------------------------------------------------------------------------------------------------------------------------------------------------------------------------------------------------------------------------------------------------------------------------------------------------------------------------------------------------------------------------------------------------------------------------------------------------------------------------------------------------------------------------------------
>AY635827/DQ273785_Chytridiomycota_Incertae_Sedis_Chytridiomycetes_Chytridiales_Chytridiaceae_Dendrochytridium_Dendrochytridium_crassum
--------------------------------------------------------------------------------------------------------------------------------------------------------------------------------------------------------------------------------------------------------------------------------------------------------------------------------------------------------------------------------------------------------------------------------------------------------------------------------------------------------------------------------------------------------------------------------------------------------------------------------------------------------------------------------------------------------------------------------------------------------------------------------------------------------------------------------------------------------------------------------------------------------------------------------------------------------------------------------------------------------------------------------------------------------------------------------------------------------------------------------------------------------------------------------------------------------------------------------------------------------------------------------------------------------------------------------------------------------------------------------------------------------------------------------------------------------------------------------------------------------------------------------------------------------------------------------------------------------------------------------------------------------------------------------------------------------------------------------------------------------------------------------------------------------------------------------------------------------------------------------------------------------------------------------------------------------------------------------------------------------------------------------------------------------------------------------------------------------------------------------------------------------------------------------------------------------------------------------------------------------------------------------------------------------------------------------------------------------------------------------------------------------------------------------------------------------------------------------------------------------------------------------------------------------------------------------------------------------------------------------------------------------------------------------------------------------------------------------------------------------------------------------------------------------------------------------------------------------------------------------------------------------------acctggtctcaaatca-gacaagacgacccgctgaac-ttaagcatatcagtaagc-ggagg-aaaagaaactaacaaggattcccctagtaacggcgagtgaagcgggaaaagctcaattttgaaatctc-------------------------c-ttcg----ggcgaattgtagtttagag---aagcg-c----tttcggggat-gaa---gccggcccaagtcgtctggaacgacgc----------------------gcca-----gagagggtgagagccccgttcg------gcc------ggtcga---------gt-ccctatgtga-tgtgtcttccaagagtcggatagct-tgggaatgctgt-ccaaaacgggtgg-taaataccatctaaag--ctaaa-tacg--ggcgagagaccgatagcgaac-aagtaccgtgagggaaagatgaaa-aga----actttgaaaagagagtt-----aaa-agtacgtgaaattgtg-taaagggaaacgcttg-ataccagtatt-ggcgt--gcgca-gatcagc---------c-------gttc----------------------------------------------------------------at-----------------------------t-a-g-------------gg-----------cggtgca--------------------------------ctctgtg-ta------------cgccgggtcagcatcggttcgacg--------------tggggtacaaagcc-g-----------cgggaaggtgaccct-----------------------------------------------------------------------------------ctgggtg-ttatagccc-g--cggtc---------------atgccccgt-gttggacc------------gagg-a-------ccgcagt--cgcg-----------------------cttttgggga----------accgttcgc-c-ttg-cgccg-------aagctaaccgacaactt-gttga-------cgtttg--------------gtg-tacagcgtacgcacggg----------------cg--gct----accacaac---------acggc-ttaggatgctgacg-aaatggtctcaaacg-acccgtcttg-aaacacggaccaaggagtccaacacatgtgcgagtctttgggtg-gc---aaaccc-ga-gggcgcaatg-aaagtgaaa-------gggaacga-----------gcttc---------------------------------ggcgcagttccgacc-ggtctgga------------t--------tttt-----tt--ga-----tggatctgag-tgagagcacatgtgctgggaccc-gaaagatggtgaactatgcctggatagggtgaagccagaggaaactctggtgga-ggctcgc-agcggttctgacgtgcaaatcgatcgtcaaatctgggtataggggcgaaagactaatcgaaccat-------------------------------------------------------------------------------------------------------------------------------------------------------------------------------------------------------------------------------------------------------------------------------------------------------------------------------------------------------------------------------------------------------------------------------------------------------------------------------------------------------------------------------------------ctagtagc-tggtt-ccctccgaagtttccctcaggatagcag-aagctcag--t----a-t-cagttttatgaggtaaagcgaatgattagaggcctt-ggggt-tgaaacaacctt-aacctattctcaaa-ctttaaatatgtaagaagtc---ctcgttacttga-------ttgaacctgga----c-at-tgaatg---agag-cttctagtgggccgttttt-ggt-----------------------------------------------------------------------------------------------------------------------------------------------------------------------------------------------------------------------------------------------------------------------------------------------------------------------------------------aagcagaactggcgatgc-gggatgaaccg-aacgt-cgagttaaggtgccggaatacacgctcat--cagacaccacaaaaggtgttagttcatctagacagcaggacggtggccatggaagtcggaacccgctaagga--gtgtgtaacaactcacctg-ccgaatgaacta-gccctgaaaatggatggcgctcaagcgtgtt-acccatactcgaccgtct-gggca----------------aa---tgcga-------------------------------------------ggcccagacgagta--ggagggcgtggagg-t-c----------------------------cgtgaagaagccttgggcgtgagcc-cgggtcgaa--cggcctctagtgcagatcttggtggtagtagcaaatatt-caaatg-aga-------------actttg-aagactgaag--tggaaaaaggttccgtgtgaacagcagttggacacggg-tcagccgatcctaagagatagggaagc-tccgtttcaaag---------------------------t-g-gcaatcg-c----------------------------------------------------------------------------------------------------------------------------c---------a-c----acta--tcg-aaagggcatccggttaatattccggagcgtcgat-------gtggata-------------------tta------------------------gtgcggcaacg--caaatgaactt-ggagacgccggcgaggatcctgggaag-agtt--------atcttttcttctt-aaccaa-t-----------------------------------------------ca-----------------------------------------------------------------------gcaccctgaaa--tcggattatccggagat-agggt----tt-gcgttgggtagagcgccccag---------tttg-tgggcgtcc---------ggtgcgttctcgacggcccttgaaaatccgagggaaa-------------------taata------------------------------------------attttc----------------acacgacgtcgtactcataaccgcagcaggtttccaaggt-gaac-agcctctag-ttgatagaacaatgtagataa-gggaagtcggcaaaatagatccgtaacttc-gggaaaaggattggctctaagggttgggtgcat-cgggccagg-gttc--------------------------aaagccc-----------------------------ttggaccggtctg-----------ggact-----------acc-cgagcttc---------------acggcgagggcggac-ccg------------------gactgga-------------cc-gggggtggagggct---------ctggca----------------tgcctc-----------------------acggcgt-ctggtgc-acgattaacaaccaactta-gaactggtacggacaaggggaa-tctgactgtctaattaaaacatagcattgcgatggccag-----aaagtggtg-ttgacgcaatgtg-atttctg-cccagtgctctgaatgtcaaag--tgaagaaattcaa-ccaagcgcggg-taaacggcgggagtaactatgactct------------------------------------------------------------------------------------------------------------------------------------------------------------------------------------------------------------------------------------------------------------------------------------------------------------------------------------------------------------------------------------------------------------------------------------------------------------------------------------------------------------------------------------------------------------cttaaggta----gccaaa-tgcctcgtcatctaattagtgacgcg--catgaatggatt-aacgagattcccactgtccctatctactatctagcgaaaccac--agccaagggaacgggcttggcataatcag--cggggaaagaagaccctgttgagcttgactctattttgaca-ttgtgaaaaaacataaggggtgtagcataagtgggag--------------cgc------------aag------------cgccagtgaaataccactacctt-tatcg-tttttttacttattcaatgaagcagggc--tggacctcac---------------cgtcca-ccttctggtgttacgc----------------------------------------------------------------cg-at-tc-act-cg--------gcaacct-gggttgaagacattgtcaggt-ggggagtttggctggggcggcacatctgttaaaagataacgcaggtgtcctaagggggactcaacgagaacagaaatctcgtgtagaacaaaagggtaaaagtccccttgattt--tgattttcagtgtgaatacaaaccatgaaagtgtggcctatcgatcctttag------------------------------------------------------------tcgctgggtatttca-gcctagaggtgtcagaaaagt-------------------------------------------------------------------------------------------------------------------------------------------------------------------------------------------------------------------------------------------------------------------------------------------------------------------------------------------------------------------------------------------------------------------------------taccacagggataa---ctggcttgtggcagccaagcgttcatagcgacgttgcttttt-gatccttcgatgtcggctcttcctatcatt----------------------------------------------------------------------------------------------------------------------------------------------------------------------------------------------------------------------------------------------------------------------------------------------------------------------------------------------------------------------------------------------------------------------------------------------------------------------------------------------------------------------------------------------------------------------------------------------------------------------------------------------------------------------------------------------------------------------------------------------------------------------------------------------------------------------------------------------------------------------------------------------------------------------------------------------------------------------------------------------------------------------------------------aagaagcagaatt--cttaaagtgtcggattgttcacccgcc---------------------------------------------------------------------------------------------------------------------------------------------------------------------------------------------------------------------------------------------------------------------------------------------------------------------------------aatagggaacgtg-agct-gggtttagaccgtcgtg-agacaggtt-agttttaccctactg-atga-----ag------ggttgtcgcaacagtaatcgaacttagtacgagaggaaccgttcgttcacataattggtttttgcggttggttgaaaagccagtgccgcgaagctaccatgtgtagggtaacgg---------------------------------------------------------------------------------------------------------------------------------------------------------------------------------------------------------------------------------------------------------------------------------------------------------------------------------------------------------------------------------------------------------------------------------------------------------------------------------------------------------------------------------------------------------------------------------------------------------------------------------------------------------------------------------------------------------------------------------------------------------------------------------------------------------------------------------------------------------------------------------------------------------------
>AY635829/DQ273787_Chytridiomycota_Incertae_Sedis_Chytridiomycetes_Rhizophlyctidales_Rhizophlyctidaceae_Rhizophlyctis_Rhizophlyctis_rosea
--------------------------------------------------------------------------------------------------------------------------------------------------------------------------------------------------------------------------------------------------------------------------------------------------------------------------------------------------------------------------------------------------------------------------------------------------------------------------------------------------------------------------------------------------------------------------------------------------------------------------------------------------------------------------------------------------------------------------------------------------------------------------------------------------------------------------------------------------------------------------------------------------------------------------------------------------------------------------------------------------------------------------------------------------------------------------------------------------------------------------------------------------------------------------------------------------------------------------------------------------------------------------------------------------------------------------------------------------------------------------------------------------------------------------------------------------------------------------------------------------------------------------------------------------------------------------------------------------------------------------------------------------------------------------------------------------------------------------------------------------------------------------------------------------------------------------------------------------------------------------------------------------------------------------------------------------------------------------------------------------------------------------------------------------------------------------------------------------------------------------------------------------------------------------------------------------------------------------------------------------------------------------------------------------------------------------------------------------------------------------------------------------------------------------------------------------------------------------------------------------------------------------------------------------------------------------------------------------------------------------------------------------------------------------------------------------------------------------------------------------------------------------------------------------------------------------------------------------------------------------------------------------------------acttggtctcaaatca-ggtaggaaaacccgctgaac-ttaagcatatcaataagc-ggagg-aaaagaaactaacaaggattcccctagtaacggcgagtgaagcgggaacagctcaaatttgaaatctcacag-----g-g---t--------ta-cctg----tgcgaattgtagtttatag---aaacg-t----tttcgggggt-ggc---tctggcataagtcctttggaataaggc----------------------atca-----tagagggtgagaatcccgttta-t-ggtcag------gtgtcc---------gc-tcctatgtga-tacgttttctaagagtcggtttgtt-tgggaatgcaga-ccaaaatgggtgg-taaataccatctaaag--ctaaa-tatt--ggcgagagaccgatagcgaac-aagtaccgtgagggaaagatgaaa-aga----actttgaaaagagagtt-----aaa-agtacgtgaaattgtc-aaaagggaaacgctta-aaaccagtatt-gcgtt--caggt-aatcagc---------c-------gctccttttg---------------------------------------------------------------------------------------------g-------------gg-----------cggtgca--------------------------------cttgcct-gt------------ttgcgggtcaacatcagtttggtt--------------cgggataaaaagct-t-----------taagaaggtggccc----------------------------------------------------------------------------------ctcggggtg-ttatagctt-a--aagtc---------------atgtctcgg-actggact------------gagg-t-------ctgcagt--gtt-------------------------atttgggta----------gccagtcgc-c-tct-tgaaa------ccctgttgtagacagcat-gctga-------ctacag--------------ctt-ggtctagggagcccggt----------------tg--gga-t--tccacacc---------aacac-ttaggatgttgacg-aaatggttttaaacg-acccgtcttg-aaacacggaccaaggagtctaacatatatgcgagtgtttgggtg-gc---aaaccc-tt-acgcggaatg-aaagtgaac-------ttaggtgg-----------gatctt-------------------------------cggtgcaccatcgacc-ggtctgga------------t--------tttt-----tt--ga-----tagatctgag-taagagcatatctgttgggaccc-gaaagatggtgaactatgcctgaatagggtgaagccagaggaaactctggtgga-ggctcgt-agcgattctgacgtgcaaatcgatcgtcaaatttgggtataggggcgaaagactaatcgaaccat-------------------------------------------------------------------------------------------------------------------------------------------------------------------------------------------------------------------------------------------------------------------------------------------------------------------------------------------------------------------------------------------------------------------------------------------------------------------------------------------------------------------------------------------ctagtagc-tggtt-ccctccgaagtttccctcaggatagcag-aagctca---t----a-t-cagttttatgaggtaaagcgaatgattagaggcctt-ggggt-tgaaacaacctt-aacctattctcaaa-ctttaaatatgtaagacgtt---ctggttacttaa-------ttgaacctgga----c-at-cgaatg---agag-cttctagtgggccattttt-ggt-----------------------------------------------------------------------------------------------------------------------------------------------------------------------------------------------------------------------------------------------------------------------------------------------------------------------------------------aagcagaactggcgatgc-gggatgaaccg-aacgt-tgagttaaggtgccggaatgcacgcttat-ttagacaccacaaaaggtgttagttcatctagacagcaggacggtggccatggaagtcggaatccgctaagga--gtgtgtaacaactcacctg-ccgaatgaacta-gccctgaaaatggatggcgctcaagcgtgct-acccatactcaaccgtca-gggta----------------at---t-cga-------------------------------------------ggctctgacgagta--ggagggcgtggagg-t-t----------------------------tgttgaaaagctttggacgtgagtc-cgagtggaa--cagcctctagtgcagatcttggtggtagtagcaaatatt-caaatg-aga-------------actttg-aagactgaag--tggagaaaggttccatgtgaacagcagttggacatggg-ttagtcgatcctaagagatagggaagt-tccgtttcaatg---------------------------t-gtttgattt-t----------------------------------------------------------------------------------------------------------------------------tc--------a-aaccgacta--tcg-aaagggcatccggttaatattccggaactgggat-------atggata-------------------ctt------------------------ttacggcaacg--taaatgaactc-ggagacgtcagctgggaccctgagaag-agtt--------ctcttttcttttt-gactgt-c-----------------------------------------------ta-----------------------------------------------------------------------tcaccctgaaa--tcgacttgttcggagat-agggt----tcaatgtcaggcaaagctctatac---------tttt-gtagggttc---------ggtgcgttccagacggtccttgaaaatccgagggaga-------------------gttta------------------------------------------attttc----------------atacccagtcgtactcataaccgcagcaggtctccaaggt-gaac-agcctctag-ttgatagaacaatgtagataa-gggaagtcggcaaaatagatccgtaacttc-gggaaaaggattggctctaagggttgggtgcat-cgggctatg-gttc--------------------------aaagcct-----------------------------tgggactgacctg-----------ggact-----------acc-cgagcttc---------------acggcgagggcggac-ccg------------------ggtcgga-------------cctgagtgtggagggcc---------atggca----------------tgcctta---------------------acgggcgt-ctggtgc-acaattaacaaccaactta-gaactggtacggacaaggggaa-tctgactgtctaattaaaacatagcattgcgatggccag-----aaagtggtg-ttgacgcaatgtg-atttctg-cccagtgctctgaatgtcaaag--tgaagaaattcaa-ccaagcgcggg-taaacggcgggagtaactatgactct------------------------------------------------------------------------------------------------------------------------------------------------------------------------------------------------------------------------------------------------------------------------------------------------------------------------------------------------------------------------------------------------------------------------------------------------------------------------------------------------------------------------------------------------------------cttaaggta----gccaaa-tgcctcgtcatctaattagtgacgcg--catgaatggatt-aacgagattcccactgtccctatctactatctagcgaaaccac--agccaagggaacgggcttggcataatcag--cggggaaagaagaccctgttgagcttgactctagtttgaca-ttgtgaaaaaacatagggggtgtagaataagtgggag--------------ctt------------cgg------------cgccggtgaaataccactaccct-tatcg-tttttttacttattcaatgaagcagggc--tggccttcac---------------gggcca-ccttctggtgttacgg----------------------------------------------------------------ca-ct-tt-acg-tg--------ctaacct-gggttgaagacattgtcaggt-ggggagtttggctggggcggcacatctgttaaaagataacgcaggtgtcctaaggggggctcattgagaacagaaatctcaagtagaacaaaagggtaaaagcccccttgattt--tgattttcagtgtgaatacaaaccatgaaagtgtggcctatcgatcctttag------------------------------------------------------------tcgctgggtatttca-gcctagaggtgtcagaaaagt-------------------------------------------------------------------------------------------------------------------------------------------------------------------------------------------------------------------------------------------------------------------------------------------------------------------------------------------------------------------------------------------------------------------------------taccacagggataa---ctggcttgtggcagccaagcgttcatagcgacgttgcttttt-gatccttcgatgtcggctcttcctatcatt----------------------------------------------------------------------------------------------------------------------------------------------------------------------------------------------------------------------------------------------------------------------------------------------------------------------------------------------------------------------------------------------------------------------------------------------------------------------------------------------------------------------------------------------------------------------------------------------------------------------------------------------------------------------------------------------------------------------------------------------------------------------------------------------------------------------------------------------------------------------------------------------------------------------------------------------------------------------------------------------------------------------------------------gagaagcagaatt--ctcaaagcgtcggattgttcacccgcc---------------------------------------------------------------------------------------------------------------------------------------------------------------------------------------------------------------------------------------------------------------------------------------------------------------------------------aatagggaacgtg-agct-gggtttagaccgtcgtg-agacaggtt-agttttaccctactg-atga-----ag------tgttatcgcaatagtaattcaacttagtacgagaggaaccgttgattcgcataattggtatttgcggttagctgaaaagctagtgccgcgaagctaccatgcgtcggattacgg---------------------------------------------------------------------------------------------------------------------------------------------------------------------------------------------------------------------------------------------------------------------------------------------------------------------------------------------------------------------------------------------------------------------------------------------------------------------------------------------------------------------------------------------------------------------------------------------------------------------------------------------------------------------------------------------------------------------------------------------------------------------------------------------------------------------------------------------------------------------------------------------------------------
>AY635830/DQ273789_Chytridiomycota_Incertae_Sedis_Chytridiomycetes_Incertae_Sedis_Incertae_Sedis_Catenomyces_Catenomyces_persicinus
--------------------------------------------------------------------------------------------------------------------------------------------------------------------------------------------------------------------------------------------------------------------------------------------------------------------------------------------------------------------------------------------------------------------------------------------------------------------------------------------------------------------------------------------------------------------------------------------------------------------------------------------------------------------------------------------------------------------------------------------------------------------------------------------------------------------------------------------------------------------------------------------------------------------------------------------------------------------------------------------------------------------------------------------------------------------------------------------------------------------------------------------------------------------------------------------------------------------------------------------------------------------------------------------------------------------------------------------------------------------------------------------------------------------------------------------------------------------------------------------------------------------------------------------------------------------------------------------------------------------------------------------------------------------------------------------------------------------------------------------------------------------------------------------------------------------------------------------------------------------------------------------------------------------------------------------------------------------------------------------------------------------------------------------------------------------------------------------------------------------------------------------------------------------------------------------------------------------------------------------------------------------------------------------------------------------------------------------------------------------------------------------------------------------------------------------------------------------------------------------------------------------------------------------------------------------------------------------------------------------------------------------------------------------------------------------------------------------------------------------------------------------------------------------------------------------------------------------------------------------------------------------------------------tcttggtctcaaatca-ggtaggaaaacccgctgaac-ttaagcatatcaataagc-ggagg-aaaagaaactaacaaggattcccctagtaacggcgagtgaagcgggaatagctcaaatttgaaatcttgcag-----gtt---t--------ta-cctg----tacgaattgtagtttagag---aaacg-t----tttcgggtct-gac---ttggacataagtcctttggaacgaggc----------------------atca-----tagagggtgagaatcccgtttt-t-ggtcca------atgttc---------ag-tcctatgtga-tacgttttccaagagtcggtttgtt-tgggaatgcaga-ccaaaatgggtgg-taaataccatctaaag--ctaaa-tatt--ggcaagagaccgatagcgaac-aagtaccgtgagggaaagatgaaa-aga----actttgaaaagagagtt-----aaacagtacgtgaaattgtc-aaaagggaaacgcttg-aaaccagtatt-gcttg--caatc-aatcagc---------c-------attcatttt------------------------------------------------------------------------------------------t-t-g-------------ag-----------tggtgca--------------------------------cttggtt-gt------------tggcaggtcaacatcagtttgatt--------------tggagtaaaaagcc-a-----------gaggaaggtgatccgggacttt------------------------------------------------------------------------ggttctgggtg-ttatagcct-c--tggtc---------------ctgctctgg-atcggact------------gagg-a-------ctgcagc--attt------------------------atttgggta----------cccggtcgc-c-ctt-tgaaa------cctgtttgcagacagcat-gctga-------ctgtag--------------gga-gacgtaggaggctcggt----------------tg--gtt-t--tccacacc---------aatgc-ttaggatgttgacg-aaatggttttaaacg-acccgtcttg-aaacacggaccaaggagtctaacatatatgcgagtatttgggtg-gt---aaaccc-tt-atgcgaaatg-aaagtgaac-------ttaggtgg-----------gatcttt------------------------------atgtgcaccatcgacc-ggtctgga------------t-a------tttt-----tt--ga-----tggatctgag-taagagcatatctgttgggaccc-gaaagatggtgaactatgcctgaatagggtgaagccagaggaaactctggtgga-ggctcgt-agcgattctgacgtgcaaatcgatcgtcaaatttgggtataggggcgaaagactaatcgaaccat-------------------------------------------------------------------------------------------------------------------------------------------------------------------------------------------------------------------------------------------------------------------------------------------------------------------------------------------------------------------------------------------------------------------------------------------------------------------------------------------------------------------------------------------ctagtagc-tggtt-ccctccgaagtttccctcaggatagcag-aagctcat--t----a-t-cagttttatgaggtaaagcgaatgattagaggcctt-ggggt-tgaaacaacctt-aacctattctcaaa-ctttaaatatgtaagaagtc---caggttacttaa-------ctgaacctgga----c-at-cgaatg---agag-cttctagtgggccattttt-ggt-----------------------------------------------------------------------------------------------------------------------------------------------------------------------------------------------------------------------------------------------------------------------------------------------------------------------------------------aagcagaactggcgatgc-gggatgaaccg-aacgt-tgagttaaggtgccggaatacacgctcat-ttagacaccacaaaaggtgttagttcatctagacagcaggacggtggccatggaagtcggaatccgctaagga--gtgtgtaacaactcacctg-ccgaatgaacta-gccctgaaaatggatggcgctcaagcgtgat-acccatactcaaccgtca-gggta----------------aa---t-cga-------------------------------------------ggctctgacgagta--ggagggcgtggagg-t-t----------------------------tgtgacgaagctttggacgtgagtc-cgagtgaaa--cagcctctagtgcagatcttggtggtagtagcaaatatt-caaatg-aga-------------actttg-aagactgaag--tggagaaaggttccatgtgaacagcagttggacatggg-ttagtcgatcctaagagatagggaagc-tccgtttcaatg---------------------------t-atgctattt-t----------------------------------------------------------------------------------------------------------------------------ta--------g-caacgacta--tcg-aaagggcatccggttaatattccggaactgggac-------atggata-------------------ctt------------------------ctacggcaacg--taaatgaactt-ggaaacgtcagcggggaccctggaaag-agtt--------ctcttttcttttt-gactgt-c-----------------------------------------------ta-----------------------------------------------------------------------tcaccctgaaa--tcgacttagtcggagat-agggt----tcaatgtcaggcaaagcattacac---------cttt-gtaatgtcc---------ggtgcgttcccgacggtccgtgaaaatccgagggaga-------------------gttta------------------------------------------attttc----------------atacccagtcgtactcataaccgcagcaggtctccaaggt-gaac-agcctctag-ttgatagaacaatgtagataa-gggaagtcggcaaaatagatccgtaacttc-gggaaaaggattggctctaagggttgggtgcat-tgggctatg-tttc--------------------------aaagcct-----------------------------tggaactggcctg-----------ggact-----------acc-agagcttc---------------acggcgatggcggac-ccg------------------ggccgga-------------tctgggtgtggagggac---------atggca----------------tgccttc---------------------acgggcgt-ctggtgc-acgattaacaaccaactta-gaactggtacggacaaggggaa-tctgactgtctaattaaaacatagcattgcgatggccag-----aaagtggtg-ttgacgcaatgtg-atttctg-cccagtgctctgaatgtcaaag--tgaagaaattcaa-ccaagcgcggg-taaacggcgggagtaactatgactct------------------------------------------------------------------------------------------------------------------------------------------------------------------------------------------------------------------------------------------------------------------------------------------------------------------------------------------------------------------------------------------------------------------------------------------------------------------------------------------------------------------------------------------------------------cttaaggta----gccaaa-tgcctcgtcatctaattagtgacgcg--catgaatggatt-aacgagattcccactgtccctatctactatctagcgaaaccac--agccaagggaacgggcttggcataatcag--cggggaaagaagaccctgttgagcttgactctagtttgaca-ttgtgaaaaaacatagggggtgtagaataagtgggag--------------ctt------------cgg------------cgccggtgaaataccactaccct-tatcg-tttttttacttattcaattacgcaggac--tggccttcac---------------gggcca-ccttctggtattacgg----------------------------------------------------------------ca-ct-tc-gcg-tg--------ctaacct-gggttgaagacattgtcaggt-ggggagtttggctggggcggcacatctgttaaaagataacgcaggtgtcctaaggggaactcatcgagaacagaaatctcgagtagaacaaaagggtaaaagttcccttgattt--tgattttcagtgtgaatacaaaccatgaaagtgtggcctatcgatcctttag------------------------------------------------------------tcgctgggtatttca-gcctagaggtgtcagaaaagt-------------------------------------------------------------------------------------------------------------------------------------------------------------------------------------------------------------------------------------------------------------------------------------------------------------------------------------------------------------------------------------------------------------------------------taccacagggataa---ctggcttgtggcagccaagcgttcatagcgacgttgcttttt-gatccttcgatgtcggctcttcctatcatt----------------------------------------------------------------------------------------------------------------------------------------------------------------------------------------------------------------------------------------------------------------------------------------------------------------------------------------------------------------------------------------------------------------------------------------------------------------------------------------------------------------------------------------------------------------------------------------------------------------------------------------------------------------------------------------------------------------------------------------------------------------------------------------------------------------------------------------------------------------------------------------------------------------------------------------------------------------------------------------------------------------------------------------gagaagcagaatt--ctcaaagcgtcggattgttcacccgcc---------------------------------------------------------------------------------------------------------------------------------------------------------------------------------------------------------------------------------------------------------------------------------------------------------------------------------aatagggaacgtg-agct-gggtttagaccgtcgtg-agacaggtt-agttttaccctactg-atga-----ag------tgttatcgcaatagtaattcaacttagtacgagaggaaccgttgattcgcataattggtatttgcggttagctg-------------------------------------------------------------------------------------------------------------------------------------------------------------------------------------------------------------------------------------------------------------------------------------------------------------------------------------------------------------------------------------------------------------------------------------------------------------------------------------------------------------------------------------------------------------------------------------------------------------------------------------------------------------------------------------------------------------------------------------------------------------------------------------------------------------------------------------------------------------------------------------------------------------------------------------------------------
>AY635833/DQ273793_Mucoromycota_Glomeromycotina_Glomeromycetes_Glomerales_Glomeraceae_Funneliformis_Funneliformis_mosseae
--------------------------------------------------------------------------------------------------------------------------------------------------------------------------------------------------------------------------------------------------------------------------------------------------------------------------------------------------------------------------------------------------------------------------------------------------------------------------------------------------------------------------------------------------------------------------------------------------------------------------------------------------------------------------------------------------------------------------------------------------------------------------------------------------------------------------------------------------------------------------------------------------------------------------------------------------------------------------------------------------------------------------------------------------------------------------------------------------------------------------------------------------------------------------------------------------------------------------------------------------------------------------------------------------------------------------------------------------------------------------------------------------------------------------------------------------------------------------------------------------------------------------------------------------------------------------------------------------------------------------------------------------------------------------------------------------------------------------------------------------------------------------------------------------------------------------------------------------------------------------------------------------------------------------------------------------------------------------------------------------------------------------------------------------------------------------------------------------------------------------------------------------------------------------------------------------------------------------------------------------------------------------------------------------------------------------------------------------------------------------------------------------------------------------------------------------------------------------------------------------------------------------------------------------------------------------------------------------------------------------------------------------------------------------------------------------------------------------------------------------------------------------------------------------------------------------------------------------------------------------------------------------------------ttttgacctcaaatca-ggtaagaatacccgctgaac-ttaagcatatcaataagc-ggagg-aaaagaaaataacaatgattccctcagtaacggcgagcgaagagggataagctcaaattttaaatctgttgg-----g-t---t--------ccactta----acagagttgtattttgaag---aaacg-t----tttccgcatccagg---attagcctaaatcctttgggataaggt----------------------atca-----tggagggtgagaatcccgttca-t-ggttaa-----tcttaag---------ga-agctctacga-tacgttttccaagagtcgagttgtt-tgggattgcagc-tcaaaatgggagg-taaatttctcctaagg--ctaaa-tatt--ggcgagagaccgatagcgaac-aagtaccgtgagggaaagatgaaa-aga----actttgaaaagagagtt-----aaacagtacgtgaaattgtt-gaaagggaaacgattg-aagtcagtcat-accaa--cggga-aatcaac---------c-------ttttga-------gctcggtctcgtgggttttgaagagtttcaaagccttcgg-attcgcgggattggga-----------------------------t-c-t-------------ct-----------cggtgta--------------------------------ctttctcgta------------cggttagycaacatcggttttgaa--------------tgtcataaaatgactg-----------gaggaatgtagcttcgatctc-------------------------------------------------------------------------gtattgaagtg-ttatagcct-t--tggtag--------------atgtgatgt-ttgagacc------------gagg-a-------ttgcaac--ggataccct---------------tcagggctattcg----------tctgatctc-t-gatacgttg------ccytgatgttgaaagctt-gctta-------tgatgtt------------aggg-tattacggtcaaaaggt----------------ta--gaa-c--gaattaca---------ttcgt-taaggatgttgacg-taatgactttaaacg-acccgtcttg-aaacacggaccaaggagtctaacatatatgcgagtgtttgggtg-at--taaaccc-tt-gcgcgtaatg-aaagtaatt-------ttggtgagatccggg-aaaaaatttt------------------------------cggagcatcatcgacc-gatcagga------------t-a------tttt-----tt--ga-----tagatttgag-taagagcatatctgctaggaccc-gaaagatggtgaactatgcctgaatagggcgaagccagaggaaactctggtgga-ggctcgt-agcggttctgacgtgcaaatcgatcgtcgaatttgggtataggggcgaaagactaatcgaaccat-------------------------------------------------------------------------------------------------------------------------------------------------------------------------------------------------------------------------------------------------------------------------------------------------------------------------------------------------------------------------------------------------------------------------------------------------------------------------------------------------------------------------------------------ctagtagc-tggtt-cctgccgaagtttccctcaggatagcag-aaactcgat-a----a-a-cagttttatgaggtaaagcgaatgattagaggcctt-agggt-tgaaacagcctt-aacctattctcaaa-ctttaaatatgtaagaagtt--ttaagttacttga-------ttgaacttgaa----cttt-tgaatg---agag-tttctagtgggccattttt-ggt-----------------------------------------------------------------------------------------------------------------------------------------------------------------------------------------------------------------------------------------------------------------------------------------------------------------------------------------aagcagaactggcgatgc-gggatgaaccg-aacgt-aaggttaaggtgcccaaatttacgctcay-ttagataccacaaaaggtgttagttcatctagacagcaggacggtggccatggaagttggaatccgctaagga--gtgtgtaacaactcacctg-ccgaatgaacta-gccctgaaaatggatggcgctcaagcgtaat-acctataccttaccttta-aggtt----------------aa---agtga-------------------------------------------agccttaaagagta--ggcaggcgtgaagg-t-t----------------------------cgttacaaagctttaagagtgatct-taagtggaa--cgacctttagtgcagatcttggtgttagtagcaaatatt-caaatg-aga-------------actttg-aagactgaag--tggagaaaggttccatgtgaacagtgattggacatggg-ttagtcgatcctaagagatagggaagc-tccgtttcaaa----------------------------tggtgacgtta------------------------------------------------------------------------------------------------------------------------------tc--------g-tcacgccta--tcg-aaagggaagtaggttaatattcctacaccaggat-------gtggataa------------------tta------------------------atacggtaacg--ttaatgaactt-ggtaacgtcagtgaaaaccctgggaag-agtt--------ctcttttcttttt-aacaat-tg---------------------------------------------caa-----------------------------------------------------------------------acaccatggaatttcggattaaccggagat-atggt----attttaattggaagagcttgayga---------tttt-gtcaggtcc---------ggagcgttttcaatgatccttgaaaaaccaagggaaa-------------------gattt------------------------------------------attttc----------------acgcctggtcgtactcataaccgcagcaggtctccaaggt-gaac-agcctctag-ttgatagaacaatgtagrtaa-gggaagtcggcaaaatagatccgtaacttt-gggaaaaggattggctctaagggttgggcttat-tgggccttg-attc--------------------------gaaagtt-----------------------------tgacgtgatgatt-----------gggcct----------actattcaggca-----------------actggagaaaggaactt---------------------------------tcgtcacgttgggccggwgggt---------ctggct----------------tgtgtt----------------gagcaatcgacatt-ccggtag-gcgattaacaatcaactta-gaactggtacggacaaggggaa-tctgactgtctaattaaaacatagcattgtgatgtccgc-----aaaacggtg-ttgacacaatgtg-atttctg-cccagtgctctgaatgtcaaag--tgaagaaattcaa-ccaagcgcggg-taaacggcgggagtaactatgactct------------------------------------------------------------------------------------------------------------------------------------------------------------------------------------------------------------------------------------------------------------------------------------------------------------------------------------------------------------------------------------------------------------------------------------------------------------------------------------------------------------------------------------------------------------cttaaggta----gccaaa-tgcctcgtcatctaattagtgacgcg--catgaatggatt-aacgagattcccactgtccctatctactatctagcgaaaccac--agccaagggaacgggcttggtaaaatcag--cggggaaagaagaccctgttgagcttgactctagtttgaca-ttgtgaaaagacatagagggtgtaggataagtgggag--------------tatttc--------ggta------------cgacagtgaaataccactacctt-tatcg-tttttttacttattcaattaagtggagc--tgggtttcat---------------tatcca-cgtttcggagttaaat----------------------------------------------------------------cacca-tt-agg-tg--------aagatcc-atgttgaagacattgtcaggt-ggggagtttggctggggcggcacatctgttaaaagataacgcaggtgtcctaagggtagcccattgagaacagaaatctcatgtagaataaaagggtaaaagctaccttgattt--tgattttcagtgtgaatacaaaccatgaaagtgtggcctatcgatcctttag------------------------------------------------------------aacctcgaaatttga-ggctagaggtgccagaaaagt-------------------------------------------------------------------------------------------------------------------------------------------------------------------------------------------------------------------------------------------------------------------------------------------------------------------------------------------------------------------------------------------------------------------------------taccacagggataa---ctggcttgtggcagccaagcgttcatagcgacgttgcttttt-gatccttcgatgtcggctcttcctatcata----------------------------------------------------------------------------------------------------------------------------------------------------------------------------------------------------------------------------------------------------------------------------------------------------------------------------------------------------------------------------------------------------------------------------------------------------------------------------------------------------------------------------------------------------------------------------------------------------------------------------------------------------------------------------------------------------------------------------------------------------------------------------------------------------------------------------------------------------------------------------------------------------------------------------------------------------------------------------------------------------------------------------------------ctgaagcagaatt--cagtaagcgttggattgttcacccact---------------------------------------------------------------------------------------------------------------------------------------------------------------------------------------------------------------------------------------------------------------------------------------------------------------------------------aatagggaacgtg-agct-gggtttagaccgtcgtg-agacaggtt-agttttaccctactg-atga-----ag------agttgttgcaatagtaattcaacttagtacgagaggagccgttgattcggataattggttcatgcacctatccgaaaggataatggtgcgaagc-----------------------------------------------------------------------------------------------------------------------------------------------------------------------------------------------------------------------------------------------------------------------------------------------------------------------------------------------------------------------------------------------------------------------------------------------------------------------------------------------------------------------------------------------------------------------------------------------------------------------------------------------------------------------------------------------------------------------------------------------------------------------------------------------------------------------------------------------------------------------------------------------------------------------------------
>AY635835/DQ273798_Chytridiomycota_Incertae_Sedis_Chytridiomycetes_Cladochytriales_Nowakowskiellaceae_Nowakowskiella_Nowakowskiella_elegans
--------------------------------------------------------------------------------------------------------------------------------------------------------------------------------------------------------------------------------------------------------------------------------------------------------------------------------------------------------------------------------------------------------------------------------------------------------------------------------------------------------------------------------------------------------------------------------------------------------------------------------------------------------------------------------------------------------------------------------------------------------------------------------------------------------------------------------------------------------------------------------------------------------------------------------------------------------------------------------------------------------------------------------------------------------------------------------------------------------------------------------------------------------------------------------------------------------------------------------------------------------------------------------------------------------------------------------------------------------------------------------------------------------------------------------------------------------------------------------------------------------------------------------------------------------------------------------------------------------------------------------------------------------------------------------------------------------------------------------------------------------------------------------------------------------------------------------------------------------------------------------------------------------------------------------------------------------------------------------------------------------------------------------------------------------------------------------------------------------------------------------------------------------------------------------------------------------------------------------------------------------------------------------------------------------------------------------------------------------------------------------------------------------------------------------------------------------------------------------------------------------------------------------------------------------------------------------------------------------------------------------------------------------------------------------------------------------------------------------------------------------------------------------------------------------------------------------------------------------------------------------------------------------------------------------------------------------------------------ga-ggaaagaacta--caggattcccctagtaacggcgagtgaagcgggaacagctcaaatttgaaatctc-------------------------c-ttcg----ggcgaattgtagtttagag---aagtg-t----cttctggggt-agc---tcaggcataggtcctttggaaagaggc----------------------gtca-----tagagggtgagaaccccgtctg-t-agcctg------aagcct---------ac-tcctttgtga-tacactttcaaagagtcgagttgtt-tgggaatgcagc-tcaaaatgggtgg-taaataccatctaaag--ctaaa-tatt--ggcgagagaccgatagcgaac-aagtaccgtgagggaaagatgaaa-aga----actttgaaaagagagtt-----aaacagtacgtgaaattgtt-aaaagggaaacgcttg-aaatcagtgtt-gcagc--ccagc-aatcagc---------c-------attc----------------------------------------------------------------ca-----------------------------t-a-g-------------ga-----------tggtgca--------------------------------cttgct--gg------------gagcaggtcagcatcagtttactg--------------tggagtaaaaagct-g-----------cgaatcagccttttaggttgg------------------------------------------------------------------------------------------gtcg-c--cagtc---------------atgctctgc-ggtggact------------gagg-a-------ctgcttt----------------------------------------------------------------------------------------------------------------------------------------------------------------------------------------------------a-acaggatgctgacg-aaatggttttaaacg-acccgtcttg-aaacacggaccaaggagtctaacaaatatgcgagtattcgggtg-at---aaaccc-ct-atgcgcaatg-aaagtgaaa-------atggtggg-----------atcttc--------------------------------ggtgcaccatcgacc-ggtctgga------------t--------tttt-----tt--ga-----tagatctgag-taggagcatatctgttaggaccc-gaaagatggtgaactatgcctgaatagggtgaagccagaggaaactctggtgga-ggctcgt-agcgattctgacgtgcaaatcgatcgtcaaatttgggtataggggcgaaagactaatcgaaccat-------------------------------------------------------------------------------------------------------------------------------------------------------------------------------------------------------------------------------------------------------------------------------------------------------------------------------------------------------------------------------------------------------------------------------------------------------------------------------------------------------------------------------------------ctagtagc-tggtt-ccctccgaagtttccctcaggatagcag-aagctcat--t----a-t-cagttttatgaggtaaagcgaatgattagaggcctt-gggga-tgaaacatcctt-aacctattctcaaa-ctttaaatatgtaagaagtt---tggcctacttaa-------ttgaggccaga----c-at-tgaatg---agag-cttctagtgggccattttt-ggt-----------------------------------------------------------------------------------------------------------------------------------------------------------------------------------------------------------------------------------------------------------------------------------------------------------------------------------------aagcagaactggcgatgc-gggatgaaccg-aacgt-cgagttaaggtgccggaatgcacgcttat-tcagataccataaaaggtgttagttcatctagacagcaggacggtggccatggaagtcggaacccgctaagga--gtgtgtaacaactcacctg-ccgaatgaacta-gccctgaaaatggatggcgctcaagcgtgct-acccatactcgaccgttg-gtgca----------------aa---tgcga-------------------------------------------tgctccaacgagta--ggagggcgtggagg---t----------------------------tgtgaagaagctttgggcgtgagcc-tgagtcgaa--cggcctctagtgcagatcttggtggtagtagcaaatatt-caaatg-aga-------------actttg-aagactgaag--tggagaaaggttccgtgtgaacagcagttggacacggg-ttagtcgatcctaaggcatagggaagt-tccgtttcaaag---------------------------c-gtgcaattc-t----------------------------------------------------------------------------------------------------------------------------tt--------t-gcaccgatg--ccg-aaagggtatccggttaatattccggaactgggat-------agggatt-------------------ttt------------------------tggcggcaacg--caacagaactc-ggagacgccagcagggaccctgggaag-agtt--------ttcttttcttctt-aaccaa-c-----------------------------------------------caaa------------------------------------------------------------------ttttcaccctgaaa--tcggtttagccggagat-agggt----tgcatgttgggtatagcatcgcag---------tttt-gcgatgtcc---------ggtgcgttcctgacggcccgtgaaaatccgagggatc-------------------ta--c------------------------------------------attctc----------------ctacccagtcgtactcataaccgcagcaggtctccaaggt-gaac-agcctctag-ttgatagaacaatgtagataa-gggaagtcggcaaaatagatccgtaacttc-gggaaaaggattggctctaagggttgggcacat-tgggccgca-gagc--------------------------gaag-cg-----------------------------aagaactggactg-----------ggact-----------att-cgaggccttcttc-------gggaggacgagaacggac-ccg------------------ggcccgg-------------atcttctgtggagttct---------gcggca----------------tgcccttc-------------------gcggggcgt-ctggtgt-gcaattaacaaccaactta-gaactggtacggacaaggggaa-tctgactgtctaattaaaacatagcattgcgatggccag-----aaagtggtg-ttgacgcaatgtg-atttctg-cccagtgctctgaatgtcaaag--tgaagaaattcaa-ccaagcgcggg-taaacggcgggagtaactatgactct------------------------------------------------------------------------------------------------------------------------------------------------------------------------------------------------------------------------------------------------------------------------------------------------------------------------------------------------------------------------------------------------------------------------------------------------------------------------------------------------------------------------------------------------------------cttaaggta----gccaaa-tgcctcgtcatctaattagtgacgcg--catgaatggatt-aacgagattcccactgtccctatctactatctagcgaaaccac--agccaagggaacgggcttggcaaaatcag--cggggaaagaagaccctgttgagcttgactctagtttgaca-ttgtgaaaaaacatagggggtgtaggataagtgggag--------------cttt----------acgg------------cgacagtgaaataccactacccc-tattg-tttttttacttattcaatgaagcagggc--tggtcgtca----------------agacca-ccttctagcgttaagc----------------------------------------------------------------gg-at-cc-act-tgtg-gatccgcgacct-gggttgaagacattgtcaggt-ggggagtttggctggggcggcacatctgttaaaagataacgcaggtgtcctaaggggaactcaatgagaacagaaatctcatgtagaacagaagggtaaaagttcccttgattt--tgattttcagtgtgaatacaaaccatgaaagtgtggcctaccgatcctttag------------------------------------------------------------tcgctgggtatttca-gcctagaggtgtcagaaaagt-------------------------------------------------------------------------------------------------------------------------------------------------------------------------------------------------------------------------------------------------------------------------------------------------------------------------------------------------------------------------------------------------------------------------------taccacagggataa---ctggcttgtggcagccaagcgttcatagcgacgttgcttttt-gatccttcgatgtcggctcttcctatcatt----------------------------------------------------------------------------------------------------------------------------------------------------------------------------------------------------------------------------------------------------------------------------------------------------------------------------------------------------------------------------------------------------------------------------------------------------------------------------------------------------------------------------------------------------------------------------------------------------------------------------------------------------------------------------------------------------------------------------------------------------------------------------------------------------------------------------------------------------------------------------------------------------------------------------------------------------------------------------------------------------------------------------------------gagaagcagaatt--ctcaaagtgtcggattgttcacccgcc---------------------------------------------------------------------------------------------------------------------------------------------------------------------------------------------------------------------------------------------------------------------------------------------------------------------------------aatagggaacgtg-agct-gggtttagaccgtcgtg-agacaggtt-agttttaccctactg-atga-----ag-----ttgttatcgcaatagtaatcgaacttagtacgagaggaaccgttcgttcgcataattggtatttgcggttgtctgaaaagacagtgccgcgaagctaccatgcgtaggattatgg---------------------------------------------------------------------------------------------------------------------------------------------------------------------------------------------------------------------------------------------------------------------------------------------------------------------------------------------------------------------------------------------------------------------------------------------------------------------------------------------------------------------------------------------------------------------------------------------------------------------------------------------------------------------------------------------------------------------------------------------------------------------------------------------------------------------------------------------------------------------------------------------------------------
>AY635839.1/DQ273804.1_Oedogoniomyces_sp.
--------------------------------------------------------------------------------------------------------------------------------------------------------------------------------------------------------------------------------------------------------------------------------------------------------------------------------------------------------------------------------------------------------------------------------------------------------------------------------------------------------------------------------------------------------------------------------------------------------------------------------------------------------------------------------------------------------------------------------------------------------------------------------------------------------------------------------------------------------------------------------------------------------------------------------------------------------------------------------------------------------------------------------------------------------------------------------------------------------------------------------------------------------------------------------------------------------------------------------------------------------------------------------------------------------------------------------------------------------------------------------------------------------------------------------------------------------------------------------------------------------------------------------------------------------------------------------------------------------------------------------------------------------------------------------------------------------------------------------------------------------------------------------------------------------------------------------------------------------------------------------------------------------------------------------------------------------------------------------------------------------------------------------------------------------------------------------------------------------------------------------------------------------------------------------------------------------------------------------------------------------------------------------------------------------------------------------------------------------------------------------------------------------------------------------------------------------------------------------------------------------------------------------------------------------------------------------------------------------------------------------------------------------------------------------------------------------------------------------------------------------------------------------------------------------------------------------------------------------------------------------------------------------------actgaatctcaaatca-ggcaagactacccgctgaac-ttaagcatatcaataagc-ggagg-aaaagaaactaacaaggattcccctagtaactgcgagtgaagcgggaacagctcaaatttgaaatccttcgg----------------------------------gaattgtagtttagag---aagcg-t----tttcggcgat-ggt---cttggtttaagtcccttggaatagggt----------------------gtca-----tagagggtgagaaccccgttaa----acc--------ttgact---------gg-agctatgtga-tacgctttccaagagtcgggttgtt-tgggattgcagc-ccaaaatgggagg-taaatttcttctaaag--ctaaa-tatt--ggcgagagaccgatagcgaac-aagtaccgtgagggaaagatgaaa-aga----actttgaaaagagagtt-----aaatagtacgtgaaattgtc-aaaagggaacggcttg-aaaccagtcat-gcttg--ccggt-attcagc---------a-------ggtca---------------------------------------------------------------ct-----------------------------c-c-g-------------ac-----------ctgtgca--------------------------------cttgccg-gt------------tagcaggtcaacgtcagttttctt--------------cgcagtgaaaagca-----------------------------------------------------------------------------------------------------------------gaggg-cttcggccc-a--aagtt---------------atgctgtgtggggagact------------gagg-a-------ctgcagg--gcgc-------------------------atttggcta---------cccgagtaagt-----gaatg------cttttcagcacactacat-gtaga-------gtgttgga----------------aagtataagcttttctt----------------gg--tta-c--gtctctac---------gaccc-ttaggacgttgacg-aaatggttttaaacc-acccgtcttg-aaacacggaccaaggagtctaacatatatgcgagtatttgggtg-gc---aaaccc-at-atgcgtaatg-aaagtgatt-------caggtggg-----------atcttc--------------------------------ggtgcaccatcgacc-ggtctgga------------t-a------tttta---att--ga-----tagatctgag-taagagcatatctgttgggaccc-gaaagatggtgaactatgcctgaatagggcgaagccagaggaaactctggtgga-ggctcgt-agcggttctgacgtgcaaatcgatcgtcaaatttgggtataggggcgaaagactaatcgaactat-------------------------------------------------------------------------------------------------------------------------------------------------------------------------------------------------------------------------------------------------------------------------------------------------------------------------------------------------------------------------------------------------------------------------------------------------------------------------------------------------------------------------------------------ctagtagc-tggtt-ccctccgaagtttccctcaggatagcag-aagctca---t----a-t-cagttttatgaggtaaagcgaatgattagaggcctt-ggggt-tgaaacaacctt-aacctattctcaaa-ctttaaatatgtaagacgcg---ttggttacttaa-------ttgaaccttcg----c-tt-cgaatg---agag-cttctagtgggccattttt-ggt-----------------------------------------------------------------------------------------------------------------------------------------------------------------------------------------------------------------------------------------------------------------------------------------------------------------------------------------aagcagaactggcgatgc-gggatgaaccg-aacgc-gaggttaaggtgccggaatacacgcttat-ttagataccacaaaaggtgttagttcatccagacagcaggacggtggccatggaagtcggaacccgctaagga--gtgtgtaacaactcacctg-ccgaatgaacta-gccctgaaaatggatggcgctcaagcgtgtt-acccatacctcgccgtca-gggta----------------aa---tgcga-------------------------------------------tgctctgacgagta--ggagggcgtggggg---t----------------------------tgtgacgaagcctaggacgtgagtc-cgggtgaaa--cagcctctagtgcagatcttggtggtagtagcaaatatt-caaatg-aga-------------actttg-aagactgaag--tggagaaaggttccatgtgaacagcagttggacatggg-ttagtcgatcctaagagatagggaaag-tccgttaaaaag---------------------------g-cggtgatta------------------------------------------------------------------------------------------------------------------------------ct--------c-accctccta--tcg-aaagggaatccggttaatattccggaaccaggat-------ggggatt---------------------------------------------tatacggtaacg--taaatgaactg-ggagacgtcggcaggagccctgggaag-agtt--------ctcttttcttctt-aacagc-c-----------------------------------------------ta-----------------------------------------------------------------------tcaccctgaaa--tcagattacctggagat-agggt----tcaatggttggtagagcacaacaa---------ctct-gttgtgtcc---------ggtgcgctcttgacggcccttgaaaatcccagggaaa-------------------gcgta------------------------------------------attctc----------------tcacctggtcgtactcataaccgcagcaggtctccaaggt-gaac-agcctctag-ttgatagaacaatgtagataa-gggaagtcggcaaaatagatccgtaacttc-gggaaaaggattggctctgagggttgggtacat-ggggcctgt-cgtc--------------------------aaagtgg-----------------------------cggagcctagccg-----------ggact-----------acc-tgatgactctc-----------gggtctgacggcggac-ctg------------------gtccgga-------------gctgctttccgagatgg---------caggca----------------cgggtttcg--------------------gcccatt-cctgtgt-acaattaacaaccaactca-gaactggtacggacaaggggaa-tctgactgtctaattaaaacatagcattgcgatggccag-----aaagtggtg-ttgacgcaatgtg-atttctg-cccagtgctctgaatgtcaaag--tgaagaaattcaa-ccaagcgcggg-taaacggcgggagtaactatgactct------------------------------------------------------------------------------------------------------------------------------------------------------------------------------------------------------------------------------------------------------------------------------------------------------------------------------------------------------------------------------------------------------------------------------------------------------------------------------------------------------------------------------------------------------------cttaaggta----gccaaa-tgcctcgtcatctaattagtgacgcg--catgaatggatt-aacgagattcccactgtccctatctactatctagcgaaaccac--agccaagggaacgggcttggcagaatcag--cggggaaagaagaccctgttgagcttgactctagtttgaca-ttgtgaaaaaacatagggggtgtagaataagtgggag--------------ctt------------cgg------------cgccggtgaaataccactacccc-tatcg-tttttttacttattcaattaagcagaat--tggggt-------------------aaccca-ccttcttgctttaagg----------------------------------------------------------------tc-ct-tc-gcg-gg--------ctgatct-gggttgaagacattgtcaggt-ggggagtttggctggggcggcacatctgttaaaagataacgcaggtgtcctaaggggaactcaacgagaacagaaatctcgtgtagaacaaaagggtaaaagttcccttgattt--tgattttcagtgtgaatacaaaccatgaaagtgtggcctatcgatcctttag------------------------------------------------------------tccctggaaatttca-ggctagaggtgtcagaaaagt-------------------------------------------------------------------------------------------------------------------------------------------------------------------------------------------------------------------------------------------------------------------------------------------------------------------------------------------------------------------------------------------------------------------------------taccacagggattaacgttagtcccaggcagtgcaactaacactgtctagtcggccttc-agcaatgagatgctagtcgctgagggtagt----------------------------------------------------------------------------------------------------------------------------------------------------------------------------------------------------------------------------------------------------------------------------------------------------------------------------------------------------------------------------------------------------------------------------------------------------------------------------------------------------------------------------------------------------------------------------------------------------------------------------------------------------------------------------------------------------------------------------------------------------------------------------------------------------------------------------------------------------------------------------------------------------------------------------------------------------------------------------------------------------------------------------------------tcggcggtgattccgcctgaacgatacggcaacacaactgga---------------------------------------------------------------------------------------------------------------------------------------------------------------------------------------------------------------------------------------------------------------------------------------------------------------------------------tgcggggaagcct-tgct-aggcactgggtacc----aagcgcggt-atgtttaatagactc-gcgt-----gt------atcaactgtagtggttgagggtaataatcccagtgatagaggtaatccgcagcacgacggccctcaacttggtggaaacacca-gcagggacgctgctcaacgctcggtaagttgtgggttgttcgaattaatgcgaacggcttaaggtacgggctactccccgtcgagagg-cggagtctagttac-----------gggcactagcgcccagacctagactgtttgtgggtaca-----------------------tggcgtgcccacgaatggtagtaaggaactggcttgtggcagccaagcgttcatagcgacgttgctttttgatccttcgatgtcggctcttcctatcattaagaagcagaattcttaaagtgttggattgttcacccactaaacttgaataacagacctggtggcaaaagcgatgcaaaccaactaagcatctaatatcttcgaaaataatcgctagtcaactcagtgaaacagataagctgcaggtcactgagtggcaagacaacctggttcggggaaagctaagggctgcggcctatgccaatcccgagcggagtcgctctgaagtgattcagagatgacccgtgtaacgcgcggtaaggtgtcggtctgtctttaaagcatttgtttgcaacaatgttttaaagcaggcttaagggacgtgctactccctcccgaaagggtgccattgactggagcgcctgcagcgcaaaggtcag------------------tggggtcgtgcttggctttatgcaaataaagctgacgagagcggcgcaggaaatggcgaccgcaagaccggtatgaaggaatagggaacgtgagctgggtttagaccgtcgtgagacaggttagttttaccctactgatgaagtgttgttgcaatagtaattcaacttagtacgagaggaaccgttgattcgcataattggtatttgcggttagctgaaaagctagtgccgcgaagc
>AY635843/DQ273812_Mucoromycota_Mucoromycotina_Incertae_Sedis_Mucorales_Mucoraceae_Cokeromyces_Cokeromyces_recurvatus
---------------------------------------------------------------------------------------------------------------------------------------------------------------------------------------------------------------------------------------------------------------------------------------------------------------------------------------------------------------------------------------------------------------------------------------------------------------------------------------------------------------------------------------------------------------------------------------------------------------------------------------------------------------------------------------------------------------------------------------------------------------------------------------------------------------------------------------------------------------------------------------------------------------------------------------------------------------------------------------------------------------------------------------------------------------------------------------------------------------------------------------------------------------------------------------------------------------------------------------------------------------------------------------------------------------------------------------------------------------------------------------------------------------------------------------------------------------------------------------------------------------------------------------------------------------------------------------------------------------------------------------------------------------------------------------------------------------------------------------------------------------------------------------------------------------------------------------------------------------------------------------------------------------------------------------------------------------------------------------------------------------------------------------------------------------------------------------------------------------------------------------------------------------------------------------------------------------------------------------------------------------------------------------------------------------------------------------------------------------------------------------------------------------------------------------------------------------------------------------------------------------------------------------------------------------------------------------------------------------------------------------------------------------------------------------------------------------------------------------------------------------------------------------------------------------------------------------------------------------------------------------------------------------tcttgatctgagtca-ggtaagagtacccgctgaac-ttaagcatatcaataagc-ggagg-aaaagaaaataacaatgatttccttagtaacggcgagtggagaggaaaaagctcaaagttgtaacctatttg-----g-c---t--------tagccaa----atcggattgtagactggag---aagtg-t----tttatggcac-gcc---gagtgaaaaagtcccttggaacagggc----------------------atca-----tagagggtgagaatcccgtgaa-ttcacttgagt---atatgt---------tg-tcaactttaa-tacactttcaaagagtcaggttgtt-tgggaatgcagc-ctaaattgggtgg-taaatctcacctaaag--ctaaa-tatt--ggcgagagaccgatagcgaac-aagtaccgtgagggaaagatgaaa-aga----actttgaaaagagagtt-----aaacagtacgtgaaattgtt-aaaagggaaccgtttg-gagccagaccg-gcttt--atcgt-aatcaat---------c-------tagg----------------------------------------------------------------tt-----------------------------t-c-g-----------acct-----------ggatgca--------------------------------cttgcgg-ta---------gatttgcctgccaacgacagttttttt--------------tgagggaaaaaactag-----------gaggaatgtggcccttaactt--------------------------------------------------------------------------gttaggggtg-ttatagcct-t--ttaga-------------aaataccttga-attggact------------gagg-a-------acgcagc--gaatgctct---------------ttagggcgaaata----------gttgagtgctt-----tggctg-----atagatgctagaatttct-gcttcg----g-gtggtgc----------tagtgtttaaaggttaaactcgct----------------tg--att-c--atttttta---------ttcgc-ttaggttgttggct-taatgactctaaatg-acccgtcttg-aaacacggaccaaggagtccaccataggtgcgagtatttgggtg-gc---aaaccc-ct-atgcgtaagg-aaactgatg-------gataccaa-----------gtcgca-------------a-----------------gacagcagtatcaccc-ggcgttga------------c-g------ttttat--act--ga-----actgaccgag-gtaaagcacttatgatgggaccc-gaaagatggtgaactatgcctgaatagggtgaagccggaggaaactccggtgga-ggctcgt-agcgattctgacgtgcaaatcgatcgtcaaatttgggtataggggcgaaagactaatcgaaccat-------------------------------------------------------------------------------------------------------------------------------------------------------------------------------------------------------------------------------------------------------------------------------------------------------------------------------------------------------------------------------------------------------------------------------------------------------------------------------------------------------------------------------------------ctagtagc-tggtt-cctgccgaagtttccctcaggatagcag-aaactta---t--taa-g-cagttttatgaggtaaagcgaatgattagaggcctt-gggga-cgaaatgtcctt-aacctattctcaaa-ctttaaatatgtaagacgac---ctgtttgcttaa-------ttgaagcaggt----cat--tgaatgc--aaag-tttctagtgggccattttt-ggt-----------------------------------------------------------------------------------------------------------------------------------------------------------------------------------------------------------------------------------------------------------------------------------------------------------------------------------------aagcagaactggcgatgc-gggatgaaccg-aacgg-aaagttaaggtgccggaatacacgctca--tcagacaccacaaaaggtgttagttcatctagacagcaggacggtggccatggaagtcggaatccgctaagga--gtgtgtaacaactcacctg-ccgaatgaacta-gccctgaaaatggatggcgcttaagcgtgtt-acccatactttcccgtta-ttgta----------------ag---agcga-------------------------------------------agcaataacgagta--ggcaggcgtggagg-tttttata--------------------aactgttaagaagctcttggtgtgaacc-ggagtgaaa--cagcctctagtgcagatcttggtggtagtagcaaatatt-caaatg-aga-------------actttg-aagactgaag--tggagaaaggttcctggagaacatcagttggtccaggg-ttagtcgatcctaagagatagggaagt-tccgttttgtcaaa------------------------gttgcccaattctg----------------------------------------------------------------------------------------------------------------------------tt--------g-ggccgccta--tcg-aaagggaaaccggttaatattccggtactaggac-------gaggatt--------------------tt------------------------ctgcggcaacg--caattgaactt-ggagacatcagtgtgggtcccgggaag-agtt--------atcttttcttttt-aacagc-t-----------------------------------------------ttga------------------------------------------------------------------tgtaggccttgaaa--tctgtttagcaggagaa-aaggt----ttaccggctggtagagcatagtac--------ttttt-gctatgtcc---------ggtgcattcacaacgatccttgaaaatccaagggaaa-------------------gaata------------------------------------------attttc----------------tcgcctagtcgtactcataaccgcagcaggtctccaaggt-gaaa-agcctctag-ttgatagaacaatgtagataa-gggaagtcggcaaaatagatccgtaacttc-gggataaggattggctctaagggttgggtaagt-taggcacct-ggtt--------------------------ctagctt-----------------------------cgcaatggcgaga-----------gcgtt-----------ggc---------------------ccgcggcgcaagccgtag-ctg------------------------------------atgcttttgctgatgtgtt------------------------------------------------------gcgcccaggtaca-ccggctt-acacttaacaaccaactta-gaactggtacggacaaggggaa-tctgactgtctaattaaaacatagcattgcgatggccag-----aaagtggtg-ttgacgcaatgtg-atttctg-cccagtgctctgaatgtcaaag--tgaagaaattcaa-ccaagcgcggg-taaacggcgggagtaactatgactct------------------------------------------------------------------------------------------------------------------------------------------------------------------------------------------------------------------------------------------------------------------------------------------------------------------------------------------------------------------------------------------------------------------------------------------------------------------------------------------------------------------------------------------------------------cttaaggta----gccaaa-tgcctcgtcatctaattagtgacgcg--catgaatggatt-aacgagattcccactgtccctatctactatctagcgaaaccac--agccaagggaacgggcttggcagaatcag--cggggaaagaagaccctgttgagcttgactctagtttgaca-ttgtgaaaagacatagagggtgtagcataagtgggag--------------ctt------------cgg------------cgccagtgaaataccactacctc-tattg-tttttttacttaaataatcaagtgggat--tgagtcgcaa---------------gactca-ccttctggtattaagc----------------------------------------------------------------atctt-tc-ggg-at--------gtgaccc-acgttattgacattgtcaagt-ggggagtttggctggggcggcacatctgttaaaagataacgcaggtgtcctaagggggactcaacgagaacagaaatctcgtgtagaataaaagggtaaaagtccccttgattt--tgattttcagtgtgaatacaaaccatgaaagtgtggcctatcgatcctttag------------------------------------------------------------aatctcaagatttgagggctagaggtgccagaaaagt-------------------------------------------------------------------------------------------------------------------------------------------------------------------------------------------------------------------------------------------------------------------------------------------------------------------------------------------------------------------------------------------------------------------------------taccacagggataa---ctggcttgtggcagccaagcgttcatagcgacgttgcttttt-gattcttcgatgtcggctcttcctatcata----------------------------------------------------------------------------------------------------------------------------------------------------------------------------------------------------------------------------------------------------------------------------------------------------------------------------------------------------------------------------------------------------------------------------------------------------------------------------------------------------------------------------------------------------------------------------------------------------------------------------------------------------------------------------------------------------------------------------------------------------------------------------------------------------------------------------------------------------------------------------------------------------------------------------------------------------------------------------------------------------------------------------------------ctgaagcagaatt--cagtaagcgttggattgttcacccact---------------------------------------------------------------------------------------------------------------------------------------------------------------------------------------------------------------------------------------------------------------------------------------------------------------------------------aatagggaacgtg-agct-gggtttagaccgtcgtg-agacaggtt-agttttaccctactg-atggt----at-----ttggtatcgtaacagtaattgaagttagtacgagaggaacccttcattcagataattggtatttgcggctggttgaaaggccaatgccgcgaagctaccatctgctggataatgg---------------------------------------------------------------------------------------------------------------------------------------------------------------------------------------------------------------------------------------------------------------------------------------------------------------------------------------------------------------------------------------------------------------------------------------------------------------------------------------------------------------------------------------------------------------------------------------------------------------------------------------------------------------------------------------------------------------------------------------------------------------------------------------------------------------------------------------------------------------------------------------------------------------
>AY635844/DQ273816_Chytridiomycota_Incertae_Sedis_Chytridiomycetes_Cladochytriales_Nowakowskiellaceae_Nowakowskiella_Endochytrium_sp_JEL_324
--------------------------------------------------------------------------------------------------------------------------------------------------------------------------------------------------------------------------------------------------------------------------------------------------------------------------------------------------------------------------------------------------------------------------------------------------------------------------------------------------------------------------------------------------------------------------------------------------------------------------------------------------------------------------------------------------------------------------------------------------------------------------------------------------------------------------------------------------------------------------------------------------------------------------------------------------------------------------------------------------------------------------------------------------------------------------------------------------------------------------------------------------------------------------------------------------------------------------------------------------------------------------------------------------------------------------------------------------------------------------------------------------------------------------------------------------------------------------------------------------------------------------------------------------------------------------------------------------------------------------------------------------------------------------------------------------------------------------------------------------------------------------------------------------------------------------------------------------------------------------------------------------------------------------------------------------------------------------------------------------------------------------------------------------------------------------------------------------------------------------------------------------------------------------------------------------------------------------------------------------------------------------------------------------------------------------------------------------------------------------------------------------------------------------------------------------------------------------------------------------------------------------------------------------------------------------------------------------------------------------------------------------------------------------------------------------------------------------------------------------------------------------------------------------------------------------------------------------------------------------------------------------------------------------------------------------------------------------------------------ggattcccctagtaacggcgagtgaagcgggaaaagctcaaatttgaaatctccc-----------------------t-tcgg----ggcgaattgtagtttatag---aagtg-t----tttctgggat-agc---ccgggtgtaggtcctttggaacgaggc----------------------atca-----tagagggtgagaatcccgt--g-c-cgcctg------gcgtct---------at-tcctttgtga-tacactttctacgagtcgggttgtt-tgggattgcagc-ccaaaatgggtgg-taaataccatctaaag--ctaaa-tatt--ggcgagagaccgatagcgaac-aagtaccgtgagggaaagatgaaa-aga----actttgaaaagagagtt-----aaacagtacgtgaaattgcc-aaaagggaagcgcttg-gaaccagtgtt-gcaat--cc-gt-aatcagc---------c-------ggtc----------------------------------------------------------------c------------------------------t-a-g-------------ac-----------cggtgca--------------------------------cttgcg--gt------------gagcaggtcagcatcagtttagtc--------------tgggctaaaaagct-t-----------gcgacgtcccttcggggtctg--------------------------------------------------------------------------------------------cg-t--ttgtt---------------atggcctgg-actagact------------gagg-t-------ccgcttt-----------------------------------------------------------c------------------------------------------------------------------------------------------------------------------------------------------acaggatgctgaca-aaatggtttcaaacg-acccgtcttg-aaacacggaccaaggagtctaacaaatacgcgagtattcgggtg-gc---aaaccc-tt-atgcgcaatg-aaagtgaaa-------ttggtggg-----------aacctc--------------------------------ggtgcaccatcgacc-ggtctgga------------t--------tttt-----tt--ga-----tagatctgag-taagagcgtatctgttaggaccc-gaaagatggtgaactatgcctgaatagggtgaagccagaggaaactctggtgga-ggctcgt-agcgattctgacgtgcaaatcgatcgtcaaatttgggtataggggcgaaagactaatcgaaccat-------------------------------------------------------------------------------------------------------------------------------------------------------------------------------------------------------------------------------------------------------------------------------------------------------------------------------------------------------------------------------------------------------------------------------------------------------------------------------------------------------------------------------------------ctagtagc-tggtt-ccctccgaagtttccctcaggatagcag-aagctca---t----a-t-cagttttatgaggtaaagcgaatgattagaggcctt-gggga-tgaaacatcctt-aacctattctcaaa-ctttaaatatgtaagaagtt---tggcttacttaa-------ttgaagccaga----c-at-tgaatg---agag-cttctagtgggccgttttt-ggt-----------------------------------------------------------------------------------------------------------------------------------------------------------------------------------------------------------------------------------------------------------------------------------------------------------------------------------------aagcagaactggcgatgc-gggatgaaccg-aacgt-tgagttaaggtgccggaatacacgcttat-tcagatcccataaaaggtgttagttcatctagacagcaggacggtggccatggaagtcggaatccgctaagga--gtgtgtaacaactcacctg-ccgaatgaacta-gccctgaaaatggatggcgctcaagcgtgtt-acccatactcaaccgtca-gcgta----------------aa---tacca-------------------------------------------tgcgctgacgtgta--ggagggcgtggggg---t----------------------------tgtgaagaagcctagggcgtgagcc-cgggtcgaa--cagcccctagtgcagatcttggtggtagtagcaaatatt-caaatg-aga-------------actttg-aagactgaag--tggagaaaggttccgtgtgaacagcagttggacacggg-ttaggcgatcctaagccatagggaagt-tccgtttcaaag---------------------------t-acgcagtaa-t----------------------------------------------------------------------------------------------------------------------------------------gcgtcgttg--gcg-aaagggtatccggttaatattccggacctgggat-------ggggatt-------------------ttt------------------------tggcggcaacg--caacagaactc-ggagacgccagcagggaccctgggaag-agtt--------atcttttcttctt-aaccaa-c-----------------------------------------------ta-----------------------------------------------------------------------tcaccctgaaa--tcggtttacccggagat-agggt----tcaatgttgggtatagcaccacag---------tttt-gtggtgtcc---------ggtgcgttcctgacggcccgtgaaaatccgagggatc-------------------ta---c-----------------------------------------attctc----------------ccacccagtcgtactcataaccgcagcaggtctccaaggt-gaac-agcctctag-ttgatagaacaatgtagataa-gggaagtcggcaaaatagatccgtaacttc-gggaaaaggattggctctaagggttgggcacat-cgggccaca-gttt--------------------------gaagccg-----------------------------caggaccggactg-----------ggact-----------acc-tgacctca-----------------cggaacggtggac-ccg------------------ggctgga-------------cctatgtgtggagggct---------gtggca----------------tgcttc-----------------------acggcgt-ctggtgt-gcaattaacaaccaactta-gaactggtacggacaaggggaa-tctgactgtctaattaaaacatagctttgcgatggccag-----aaagtggtg-ttgacgcaaagtg-atttctg-cccagtgctctgaatgtcaaag--tgaagaaattcaa-ccaagcgcggg-taaacggcgggagtaactatgactct------------------------------------------------------------------------------------------------------------------------------------------------------------------------------------------------------------------------------------------------------------------------------------------------------------------------------------------------------------------------------------------------------------------------------------------------------------------------------------------------------------------------------------------------------------cttaaggta----gccaaa-tgcctcgtcatctaattagtgacgcg--catgaatggatt-aacgagattcccactgtccctatctactatctagcgaaaccac--agccaagggaacgggcttggcagaatcag--cggggaaagaagaccctgttgagcttgactctagtttgaca-ttgtgaaaaaacatggggggtgtaggataagtgggag--------------ctt------------cgg------------cgacagtgaaataccactacccc-catcg-tttttttacttattcaattaagcagggc--tggtcttca----------------cgacca-ccttctggtattacgc----------------------------------------------------------------tt-tt-----------------tgcaacct-gggttgaagacattgtcaggt-ggggagtttggctggggcggcacatctgttaaaagataacgcaggtgtcctaaggggaactcattgagaacagaaatctcaagtagaacagaagggtaaaagttcccttgattt--tgattttcagtgtgaatacaaaccatgaaagtgtggcctaccgatcctttag------------------------------------------------------------tcgctgggtatttca-gcctagaggtgtcagaaaagt-------------------------------------------------------------------------------------------------------------------------------------------------------------------------------------------------------------------------------------------------------------------------------------------------------------------------------------------------------------------------------------------------------------------------------taccacagggataa---ctggcttgtggcagccaagcgttcatagcgacgttgcttttt-gatccttcgatgtcggctcttcctatcatt----------------------------------------------------------------------------------------------------------------------------------------------------------------------------------------------------------------------------------------------------------------------------------------------------------------------------------------------------------------------------------------------------------------------------------------------------------------------------------------------------------------------------------------------------------------------------------------------------------------------------------------------------------------------------------------------------------------------------------------------------------------------------------------------------------------------------------------------------------------------------------------------------------------------------------------------------------------------------------------------------------------------------------------gagaagcagaact--ctcaaagcgtcggattgttcacccgcc---------------------------------------------------------------------------------------------------------------------------------------------------------------------------------------------------------------------------------------------------------------------------------------------------------------------------------aatagggaacgtg-agct-gggtttagaccgtcgtg-agacaggtt-agttttaccctactg-atga-----ag------tgttgtcgcaatggtaattgaacttagtacgagaggaaccgttcattcacataattggtatttgcggttgtctgaaaagacagtgccgcgaagctaccatgtgtaggattatggctgaa-------------------cgcctctaagtc----a----------------------------------------------------------------------------------------------------------------------------------------------------------------------------------------------------------------------------------------------------------------------------------------------------------------------------------------------------------------------------------------------------------------------------------------------------------------------------------------------------------------------------------------------------------------------------------------------------------------------------------------------------------------------------------------------------------------------------------------------------------------------------------------------------------------------------------------------------------------------
>DQ322622/DQ273823_Chytridiomycota_Incertae_Sedis_Chytridiomycetes_Rhizophydiales_Terramycetaceae_Boothiomyces_Boothiomyces_macroporosum
[truncated: 1,046,075 more chars]
